# Supplementary material for: Experience Modulates the Reproductive Response to Heat Stress in C. elegans via Multiple Physiological Processes
Source: PLoS One. 2015 Dec 29;10(12):e0145925. doi: 10.1371/journal.pone.0145925 (PMC4699941; doi:10.1371/journal.pone.0145925)
Supplement: S2 Table — (XLSX) [file pone.0145925.s014.xlsx]

## Sheet: Brood Size
S2 Table. Raw data for brood size experiment (presented in Figure 2).
Num	Expt_Ref	Date	Condition	Growth_Temp	Fert_Temp	Shift Stage	Shift Time	Count 1	Count 2	Count 3	Count 4	Count 5	Count 6	Count 7	Total_Larvae	Include	Notes
1	2-114	2013-02-03	20º / 20º	20	20	NA	NA	76	112	95	20	3	3	1	310	y
2	2-114	2013-02-03	20º / 20º	20	20	NA	NA	82	115	99	25	18	5		344	y
3	2-114	2013-02-03	20º / 20º	20	20	NA	NA	65	105	86	31	2	1	0	290	y
4	2-114	2013-02-03	20º / 20º	20	20	NA	NA	66	105	89	45	8	3	0	316	y
5	2-114	2013-02-03	20º / 20º	20	20	NA	NA	60	107	94	32	5	0	0	298	y
6	2-114	2013-02-03	20º / 20º	20	20	NA	NA	81	102	96					279	n	lost
7	2-114	2013-02-03	20º / 20º	20	20	NA	NA	61	96	49	4	1	0	0	211	y
8	2-114	2013-02-03	20º / 20º	20	20	NA	NA	64	25	22	10				121	n	failed rescue
9	2-114	2013-02-03	20º / 20º	20	20	NA	NA	68	118						186	n	dessicated
10	2-114	2013-02-03	20º / 20º	20	20	NA	NA	61	94	110	31	2	0	0	298	y
11	2-114	2013-02-03	20º / 20º	20	20	NA	NA	19	43	10	1	0	0	0	73	n	abnormal fertility
12	2-114	2013-02-03	20º / 20º	20	20	NA	NA	49	93	53	10	2	0	0	207	y
13	2-114	2013-02-03	20º / 20º	20	20	NA	NA	64	86	119	45	5	0	0	319	y
14	2-114	2013-02-03	20º / 20º	20	20	NA	NA	56	99	33	3	5	0	0	196	n	unhatched but fertilized eggs
15	2-114	2013-02-03	20º / 20º	20	20	NA	NA	5	6		2				13	n	injured?
16	2-114	2013-02-03	20º / 20º	20	20	NA	NA	67							67	n	lost
17	2-114	2013-02-03	20º / 20º	20	20	NA	NA	7	51	11	17	9	1	0	96	n	abnormal fertility
18	2-114	2013-02-03	20º / 20º	20	20	NA	NA	62							62	n	dessicated
19	2-114	2013-02-03	20º / 20º	20	20	NA	NA	39	53	58	19				169	n	dessicated
20	2-114	2013-02-03	20º / 20º	20	20	NA	NA	13	58	90	70	37	25	1	294	y
1	3-20	2014-09-03	25º / 25º	25	25	NA	NA	82	48	2	0	0			132	y
2	3-20	2014-09-03	25º / 25º	25	25	NA	NA	71	56	28	4	0			159	y
3	3-20	2014-09-03	25º / 25º	25	25	NA	NA	74	55	23	10	1			163	y
4	3-20	2014-09-03	25º / 25º	25	25	NA	NA	93	53	13	3	0			162	y
5	3-20	2014-09-03	25º / 25º	25	25	NA	NA	63	72	13	1	0			149	y
6	3-20	2014-09-03	25º / 25º	25	25	NA	NA	73							73	n	lost in stab
7	3-20	2014-09-03	25º / 25º	25	25	NA	NA	83	62	8	0	0			153	y
8	3-20	2014-09-03	25º / 25º	25	25	NA	NA	65	73	11	4	0			153	y
9	3-20	2014-09-03	25º / 25º	25	25	NA	NA	38	26	36	9	0			109	y
10	3-20	2014-09-03	25º / 25º	25	25	NA	NA	83	89	18	1	0			191	y
11	3-20	2014-09-03	25º / 25º	25	25	NA	NA	96	78	11	0	0			185	y
12	3-20	2014-09-03	25º / 25º	25	25	NA	NA	115							115	n	lost in stab
13	3-20	2014-09-03	25º / 25º	25	25	NA	NA	94							94	n	lost in stab
14	3-20	2014-09-03	25º / 25º	25	25	NA	NA	80	97	3	3	0			183	y
15	3-20	2014-09-03	25º / 25º	25	25	NA	NA	65	35	5	0	0			105	y
16	3-20	2014-09-03	25º / 25º	25	25	NA	NA	58	12	11	6	0			87	y
17	3-20	2014-09-03	25º / 25º	25	25	NA	NA	82	48	8	0	0			138	y
18	3-20	2014-09-03	25º / 25º	25	25	NA	NA	29	41	35	3	0			108	y
19	3-20	2014-09-03	25º / 25º	25	25	NA	NA	0	0	0	0	0			0	n	sterile
20	3-20	2014-09-03	25º / 25º	25	25	NA	NA	63	71	6	0				140	y
21	3-20	2014-09-03	25º / 25º	25	25	NA	NA	66							66	n	lost in stab
22	3-20	2014-09-03	25º / 25º	25	25	NA	NA	65							65	n	dessicated
23	3-20	2014-09-03	25º / 25º	25	25	NA	NA	45	37	2	0	0			84	y
24	3-20	2014-09-03	25º / 25º	25	25	NA	NA	68	52	15	6	0			141	y
25	3-20	2014-09-03	25º / 25º	25	25	NA	NA	72	86	9	0	0			167	y
1	3-21	2014-09-05	15º / 15º	15	15	NA	NA	64	105	54	24	2			249	y
2	3-21	2014-09-05	15º / 15º	15	15	NA	NA	79	110	60	6	0			255	y
3	3-21	2014-09-05	15º / 15º	15	15	NA	NA	71	137	12	0	1			221	y
4	3-21	2014-09-05	15º / 15º	15	15	NA	NA	78	83	12	0	2			175	y
5	3-21	2014-09-05	15º / 15º	15	15	NA	NA	76	115	16	0	0			207	y
6	3-21	2014-09-05	15º / 15º	15	15	NA	NA	36	103	62	1	1			203	y
7	3-21	2014-09-05	15º / 15º	15	15	NA	NA	74	142	91	2	0			309	y
8	3-21	2014-09-05	15º / 15º	15	15	NA	NA	88	128	26	2				244	y	dessicated @ Transfer 5
9	3-21	2014-09-05	15º / 15º	15	15	NA	NA	96							96	n	failed rescue @ Transfer 2
10	3-21	2014-09-05	15º / 15º	15	15	NA	NA								0	n	dessicated @ Transfer 1
11	3-21	2014-09-05	15º / 15º	15	15	NA	NA	69	146	22	3	0			240	y
12	3-21	2014-09-05	15º / 15º	15	15	NA	NA	67	134	13	0	0			214	y
13	3-21	2014-09-05	15º / 15º	15	15	NA	NA	80	176	66	2	0			324	y
14	3-21	2014-09-05	15º / 15º	15	15	NA	NA	60	156	97	4	0			317	y
15	3-21	2014-09-05	15º / 15º	15	15	NA	NA	84	142	29	0	1			256	y	dessicated @ Transfer 5
16	3-21	2014-09-05	15º / 15º	15	15	NA	NA	66	142	42	2	1			253	y
17	3-21	2014-09-05	15º / 15º	15	15	NA	NA	94	140	23	0	0			257	y
18	3-21	2014-09-05	15º / 15º	15	15	NA	NA	82	154	23	1	0			260	y
19	3-21	2014-09-05	15º / 15º	15	15	NA	NA	67	93	4	0	1			165	y
20	3-21	2014-09-05	15º / 15º	15	15	NA	NA	76	128	79	4				287	y	dessicated @ Transfer 5
21	3-21	2014-09-05	15º / 15º	15	15	NA	NA	90	143	52	0	0			285	y
22	3-21	2014-09-05	15º / 15º	15	15	NA	NA	88	155	54	0	1			298	y
23	3-21	2014-09-05	15º / 15º	15	15	NA	NA	79	137	30					246	n	dessicated @ Transfer 4
24	3-21	2014-09-05	15º / 15º	15	15	NA	NA	78	110	38	0	0			226	y
25	3-21	2014-09-05	15º / 15º	15	15	NA	NA	78	148	56	2	1			285	y
1	3-30	2014-09-11	20º / 25º	20	25	YA	51	101	79	18	0				198	y	dessicating @ Transfer 4
2	3-30	2014-09-11	20º / 25º	20	25	YA	51	75	70	12	0				157	y
3	3-30	2014-09-11	20º / 25º	20	25	YA	51	107	98	30	0				235	y
4	3-30	2014-09-11	20º / 25º	20	25	YA	51	82	80	11	0				173	y
5	3-30	2014-09-11	20º / 25º	20	25	YA	51	98	73	19	0				190	y
6	3-30	2014-09-11	20º / 25º	20	25	YA	51	98	104	26	2				230	y
7	3-30	2014-09-11	20º / 25º	20	25	YA	51	54	73	26	0				153	y
8	3-30	2014-09-11	20º / 25º	20	25	YA	51	104	100	17	0				221	y
9	3-30	2014-09-11	20º / 25º	20	25	YA	51	106	114	27	0				247	y
10	3-30	2014-09-11	20º / 25º	20	25	YA	51	74	62	6	0				142	y
11	3-30	2014-09-11	20º / 25º	20	25	YA	51	111	83	21	0				215	n	dessicated @ Transfer 4
12	3-30	2014-09-11	20º / 25º	20	25	YA	51	100	67	16	0				183	y
13	3-30	2014-09-11	20º / 25º	20	25	YA	51	108	86	14	0				208	y
14	3-30	2014-09-11	20º / 25º	20	25	YA	51	91	96	11	0				198	y
15	3-30	2014-09-11	20º / 25º	20	25	YA	51	116	108	19	2				245	y
16	3-30	2014-09-11	20º / 25º	20	25	YA	51	116	96	13	0				225	y
17	3-30	2014-09-11	20º / 25º	20	25	YA	51	87	97	31	0				215	y
18	3-30	2014-09-11	20º / 25º	20	25	YA	51	94	88	12	0				194	y
19	3-30	2014-09-11	20º / 25º	20	25	YA	51	102	127	27	0				256	y
20	3-30	2014-09-11	20º / 25º	20	25	YA	51	101	105	21	0				227	y
21	3-30	2014-09-11	20º / 25º	20	25	YA	51	113	121	21	1				256	y
22	3-30	2014-09-11	20º / 25º	20	25	YA	51								0	n	stuck @ Transfer 1
23	3-30	2014-09-11	20º / 25º	20	25	YA	51	116	24	35	1				176	y
24	3-30	2014-09-11	20º / 25º	20	25	YA	51	91	62	21	2				176	y
25	3-30	2014-09-11	20º / 25º	20	25	YA	51	89							89	n	lost in agar @ Transfer 2
1	3-31	2014-09-11	20º / 15º	20	15	YA	51	87	159	31	0	0			277	y
2	3-31	2014-09-11	20º / 15º	20	15	YA	51	74	122	38	0	0			234	y
3	3-31	2014-09-11	20º / 15º	20	15	YA	51	99	98	10	0	0			207	y
4	3-31	2014-09-11	20º / 15º	20	15	YA	51	85	132	22	0	0			239	y
5	3-31	2014-09-11	20º / 15º	20	15	YA	51	96	106	7	1	0			210	y
6	3-31	2014-09-11	20º / 15º	20	15	YA	51	93	141	97	4	2			337	y
7	3-31	2014-09-11	20º / 15º	20	15	YA	51	66	96	23	23	5	2		215	y
8	3-31	2014-09-11	20º / 15º	20	15	YA	51	108	133	46	0	0			287	y
9	3-31	2014-09-11	20º / 15º	20	15	YA	51	67	61	66	13				207	n	dessicated @ Count 5
10	3-31	2014-09-11	20º / 15º	20	15	YA	51	117	142	20	1				280	y	dessicated @ Count 5
11	3-31	2014-09-11	20º / 15º	20	15	YA	51	98	148	14	0	0			260	y
12	3-31	2014-09-11	20º / 15º	20	15	YA	51	90	161	15	2	0			268	y
13	3-31	2014-09-11	20º / 15º	20	15	YA	51								0	n	dessicating @ Transfer 1
14	3-31	2014-09-11	20º / 15º	20	15	YA	51	79	121	40	8	1			249	y
15	3-31	2014-09-11	20º / 15º	20	15	YA	51	108	132	18	0	0			258	y
16	3-31	2014-09-11	20º / 15º	20	15	YA	51	58	61	0	0	0			119	y
17	3-31	2014-09-11	20º / 15º	20	15	YA	51	101	139	27	2	1			270	y
18	3-31	2014-09-11	20º / 15º	20	15	YA	51	111	153	8	1				273	y
19	3-31	2014-09-11	20º / 15º	20	15	YA	51	109	154	18	0	0			281	y
20	3-31	2014-09-11	20º / 15º	20	15	YA	51	91	156	44	0	0			291	y
21	3-31	2014-09-11	20º / 15º	20	15	YA	51	94	161	14	0	0			269	y
22	3-31	2014-09-11	20º / 15º	20	15	YA	51	92	137	27	0	0			256	y
23	3-31	2014-09-11	20º / 15º	20	15	YA	51	85	80	37	1				203	y
24	3-31	2014-09-11	20º / 15º	20	15	YA	51	100	129	53	1				283	y
25	3-31	2014-09-11	20º / 15º	20	15	YA	51	93	125	15	1	0			234	y
1	3-52	2014-10-29	25º / 20º	25	20	YA	40.25								0	n	stuck @ Transfer 3
2	3-52	2014-10-29	25º / 20º	25	20	YA	40.25	74	141	90	7	1			313	y
3	3-52	2014-10-29	25º / 20º	25	20	YA	40.25	70	98	79	14	3			264	y
4	3-52	2014-10-29	25º / 20º	25	20	YA	40.25	83	126	58	2	0			269	y
5	3-52	2014-10-29	25º / 20º	25	20	YA	40.25	90	131	44	0	0			265	y
6	3-52	2014-10-29	25º / 20º	25	20	YA	40.25	79	120	40	7	0			246	y
7	3-52	2014-10-29	25º / 20º	25	20	YA	40.25	51	104	85	22	0			262	y
8	3-52	2014-10-29	25º / 20º	25	20	YA	40.25	101	145	57	1	0			304	y
9	3-52	2014-10-29	25º / 20º	25	20	YA	40.25	73	119	75	5	0			272	y
10	3-52	2014-10-29	25º / 20º	25	20	YA	40.25	69	129	62	1	0			261	y
11	3-52	2014-10-29	25º / 20º	25	20	YA	40.25	72	127	61	9	1	0	1	271	y
12	3-52	2014-10-29	25º / 20º	25	20	YA	40.25	50	87	40	0	0			177	y
13	3-52	2014-10-29	25º / 20º	25	20	YA	40.25	42	84	65	20	3			214	y
14	3-52	2014-10-29	25º / 20º	25	20	YA	40.25	56	88	87	18	1			250	y
15	3-52	2014-10-29	25º / 20º	25	20	YA	40.25	95	92	51	25	7	1	3	274	y
16	3-52	2014-10-29	25º / 20º	25	20	YA	40.25	63	116	86	10	1			276	y
17	3-52	2014-10-29	25º / 20º	25	20	YA	40.25	68	74	51	28	6			227	y
18	3-52	2014-10-29	25º / 20º	25	20	YA	40.25	74	127	70	5	0			276	y
19	3-52	2014-10-29	25º / 20º	25	20	YA	40.25	67	106	63	2	1			239	y
20	3-52	2014-10-29	25º / 20º	25	20	YA	40.25	66	64	5	9	1			145	y
21	3-52	2014-10-29	25º / 20º	25	20	YA	40.25								0	n	lost @ Transfer 2
22	3-52	2014-10-29	25º / 20º	25	20	YA	40.25	56	106	78	2	1	1	1	245	y
23	3-52	2014-10-29	25º / 20º	25	20	YA	40.25	53	110	72	22	20			277	y
24	3-52	2014-10-29	25º / 20º	25	20	YA	40.25	69	141	55	1	0			266	y
25	3-52	2014-10-29	25º / 20º	25	20	YA	40.25	75	122	58					255	n	dessicated @ Transfer 4
1	3-53	2014-11-01	15º / 20º	15	20	YA	98	139	118	6	1	0			264	y
2	3-53	2014-11-01	15º / 20º	15	20	YA	98	92	132	12	0	0			236	y
3	3-53	2014-11-01	15º / 20º	15	20	YA	98	158	65	1	0	0			224	y
4	3-53	2014-11-01	15º / 20º	15	20	YA	98	157	69	1	0	0			227	y
5	3-53	2014-11-01	15º / 20º	15	20	YA	98	130	130	13	2	6			281	y
6	3-53	2014-11-01	15º / 20º	15	20	YA	98	157	140	12	0	1			310	y
7	3-53	2014-11-01	15º / 20º	15	20	YA	98	139	126	66	1	1			333	y
8	3-53	2014-11-01	15º / 20º	15	20	YA	98	170	89	4	1	2			266	y
9	3-53	2014-11-01	15º / 20º	15	20	YA	98	156	128	9					293	n	dessicated @ Transfer 3
10	3-53	2014-11-01	15º / 20º	15	20	YA	98	162	106	3	1	0			272	y
11	3-53	2014-11-01	15º / 20º	15	20	YA	98	135	110		7	5			257	n	multiple dessication
12	3-53	2014-11-01	15º / 20º	15	20	YA	98	122	122	29	1	0			274	y
13	3-53	2014-11-01	15º / 20º	15	20	YA	98	127	119	13	0	0			259	y
14	3-53	2014-11-01	15º / 20º	15	20	YA	98	111	109						220	n	lost @ Transfer 3
15	3-53	2014-11-01	15º / 20º	15	20	YA	98	106	125	22	3	11			267	y
16	3-53	2014-11-01	15º / 20º	15	20	YA	98	139	39		0	3			181	y	rescue @ Transfer 3
17	3-53	2014-11-01	15º / 20º	15	20	YA	98	114	134		15	1			264	y	rescue @ Transfer 3
18	3-53	2014-11-01	15º / 20º	15	20	YA	98	134	91	12	1	2	15		255	y
19	3-53	2014-11-01	15º / 20º	15	20	YA	98	152	65	6	0	3			226	y
20	3-53	2014-11-01	15º / 20º	15	20	YA	98	118	112	35	7	2			274	y
21	3-53	2014-11-01	15º / 20º	15	20	YA	98	156	112	9	4	1			282	y
22	3-53	2014-11-01	15º / 20º	15	20	YA	98	162	84	0	2	0			248	y
23	3-53	2014-11-01	15º / 20º	15	20	YA	98	128	89	17	1	1			236	y
24	3-53	2014-11-01	15º / 20º	15	20	YA	98	131	96	18	2	0			247	y
25	3-53	2014-11-01	15º / 20º	15	20	YA	98	125	140	16	0	1			282	y
1	Erin	2014-11-04	20º / 20º	20	20	YA	48	225	121	0					346	y
2	Erin	2014-11-04	20º / 20º	20	20	YA	48	188	92	0					280	y
3	Erin	2014-11-04	20º / 20º	20	20	YA	48	192	85	1					278	y
4	Erin	2014-11-04	20º / 20º	20	20	YA	48	163	67	0					230	y
5	Erin	2014-11-04	20º / 20º	20	20	YA	48	162	96	0					258	y
6	Erin	2014-11-04	20º / 20º	20	20	YA	48	184	165	0					349	y
7	Erin	2014-11-04	20º / 20º	20	20	YA	48	180	53	0					233	y
8	Erin	2014-11-04	20º / 20º	20	20	YA	48	174	121	0					295	y
9	Erin	2014-11-04	20º / 20º	20	20	YA	48	158	94	0					252	y
10	Erin	2014-11-04	20º / 20º	20	20	YA	48	152	87	0					239	y
11	Erin	2014-11-04	20º / 20º	20	20	YA	48	188	76	0					264	y
12	Erin	2014-11-04	20º / 20º	20	20	YA	48	218	115	1					334	y
13	Erin	2014-11-04	20º / 20º	20	20	YA	48	199	70	0					269	y
14	Erin	2014-11-04	20º / 20º	20	20	YA	48	201	66	0					267	y
15	Erin	2014-11-04	20º / 20º	20	20	YA	48	202	115	0					317	y
16	Erin	2014-11-04	20º / 20º	20	20	YA	48	186	135	0					321	y
17	Erin	2014-11-04	20º / 20º	20	20	YA	48	184	118	0					302	y
18	Erin	2014-11-04	20º / 20º	20	20	YA	48	161	132	1					294	y
19	Erin	2014-11-04	20º / 20º	20	20	YA	48	188	115	1					304	y
20	Erin	2014-11-04	20º / 20º	20	20	YA	48	205	39	0					244	y
21	Erin	2014-11-04	20º / 20º	20	20	YA	48	115	0						115	n	burst @ Count 3
22	Erin	2014-11-04	20º / 20º	20	20	YA	48	193	121	0					314	y
23	Erin	2014-11-04	20º / 20º	20	20	YA	48	168	137	0					305	y
24	Erin	2014-11-04	20º / 20º	20	20	YA	48	153	100	1					254	y
25	Erin	2014-11-04	20º / 20º	20	20	YA	48	173	117	8					298	y
