# Supplementary material for: Experience Modulates the Reproductive Response to Heat Stress in C. elegans via Multiple Physiological Processes
Source: PLoS One. 2015 Dec 29;10(12):e0145925. doi: 10.1371/journal.pone.0145925 (PMC4699941; doi:10.1371/journal.pone.0145925)
Supplement: S3 Table — (XLSX) [file pone.0145925.s015.xlsx]

## Sheet: YA Recovery
S3 Table. Raw data for recovery from heat stress (presented in Figures 4–6).
Num	Include	Start_Date	Expt_ID	Temp_Raise	Temp_Stress	Males	Eggs_0	Larvae_0	Brood_0	Time_1	Eggs_1	Time_2	Eggs_2	Time_3	Larvae_3	Eggs_3	Time_4	Larvae_4	Time_5	Larvae_5	Larvae_6	Cum_Larvae
1	y	2011-04-04	EZA_AB1	20	29	n			0								96	3		3		3
2	y	2011-04-04	EZA_AB1	20	29	n			16								96	0		0		0
3	y	2011-04-04	EZA_AB1	20	29	n			23								96	1		1		1
4	y	2011-04-04	EZA_AB1	20	29	n			15								96	2		2		2
5	y	2011-04-04	EZA_AB1	20	29	n			12								96	0		0		0
6	y	2011-04-04	EZA_AB1	20	29	n			5								96	0		0		0
7	y	2011-04-04	EZA_AB1	20	29	n			3								96	0		0		0
8	y	2011-04-04	EZA_AB1	20	29	n			12								96	0		0		0
9	y	2011-04-04	EZA_AB1	20	29	n			25								96	1		1		1
10	y	2011-04-04	EZA_AB1	20	29	n			3								96	0		0		0
11	y	2011-04-04	EZA_AB1	20	29	n			26								96	0		0		0
12	y	2011-04-04	EZA_AB1	20	29	n			12								96	0		1		1
13	y	2011-04-04	EZA_AB1	20	29	n			11								96	0		0		0
14	y	2011-04-04	EZA_AB1	20	29	n			6								96	0		0		0
15	y	2011-04-04	EZA_AB1	20	29	n			19								96	0		0		0
16	y	2011-04-04	EZA_AB1	20	29	n			18								96	0		0		0
17	y	2011-04-04	EZA_AB1	20	29	n			2								96	0		0		0
18	y	2011-04-04	EZA_AB1	20	29	n			9								96	0		0		0
19	y	2011-04-04	EZA_AB1	20	29	n			9								96	0		0		0
20	y	2011-04-04	EZA_AB1	20	29	n			14								96	0		0		0
21	y	2011-04-04	EZA_AB1	20	29	n			3								96	0		0		0
22	y	2011-04-04	EZA_AB1	20	29	n			0								96	0		0		0
23	y	2011-04-04	EZA_AB1	20	29	n			27								96	0		0		0
24	y	2011-04-04	EZA_AB1	20	29	n			31								96	0		0		0
25	y	2011-04-04	EZA_AB1	20	29	n			14								96	0		0		0
26	y	2011-04-04	EZA_AB1	20	29	n			4								96	0		0		0
27	y	2011-04-04	EZA_AB1	20	29	n			0								96	0		0		0
28	y	2011-04-04	EZA_AB1	20	29	n			5								96	0		0		0
29	y	2011-04-04	EZA_AB1	20	29	n			11								96	0		0		0
30	y	2011-04-04	EZA_AB1	20	29	n			8								96	0		0		0
31	y	2011-04-04	EZA_AB1	20	29	n			4								96	0		0		0
32	y	2011-04-04	EZA_AB1	20	29	n			13								96	0		0		0
33	y	2011-04-04	EZA_AB1	20	29	n			10								96	0		0		0
34	y	2011-04-04	EZA_AB1	20	29	n			13								96	0		0		0
35	y	2011-04-04	EZA_AB1	20	29	n			15								96	0		0		0
36	y	2011-04-04	EZA_AB1	20	29	n			12								96	0		0		0
37	y	2011-04-04	EZA_AB1	20	29	n			2								96	0		0		0
38	y	2011-04-04	EZA_AB1	20	29	n			7								96	0		0		0
39	y	2011-04-04	EZA_AB1	20	29	n			15								96	1		1		1
40	y	2011-04-04	EZA_AB1	20	29	n			3								96	0		0		0
41	y	2011-04-04	EZA_AB1	20	29	n			6								96	0		0		0
42	y	2011-04-04	EZA_AB1	20	29	n			5								96	0		0		0
43	y	2011-04-04	EZA_AB1	20	29	n			11								96	1		1		1
44	y	2011-04-04	EZA_AB1	20	29	n			22								96	0		0		0
45	y	2011-04-04	EZA_AB1	20	29	n			9								96	0		0		0
46	y	2011-04-04	EZA_AB1	20	29	n			4								96	0		0		0
47	y	2011-04-04	EZA_AB1	20	29	n			14								96	0		0		0
48	y	2011-04-04	EZA_AB1	20	29	n			9								96	0		0		0
49	y	2011-04-04	EZA_AB1	20	29	n			23								96	0		0		0
50	y	2011-04-04	EZA_AB1	20	29	n			6								96	0		0		0
1	y	2011-05-21	EZA_AB2	20	29	n			38										120	0		0
2	y	2011-05-21	EZA_AB2	20	29	n			37										120	0		0
3	y	2011-05-21	EZA_AB2	20	29	n			26										120	0		0
4	y	2011-05-21	EZA_AB2	20	29	n			33										120	0		0
5	y	2011-05-21	EZA_AB2	20	29	n			18										120	0		0
6	y	2011-05-21	EZA_AB2	20	29	n			35										120	2		2
7	y	2011-05-21	EZA_AB2	20	29	n			32										120	0		0
8	y	2011-05-21	EZA_AB2	20	29	n			38										120	2		2
9	y	2011-05-21	EZA_AB2	20	29	n			36										120	0		0
10	y	2011-05-21	EZA_AB2	20	29	n			14										120	0		0
11	y	2011-05-21	EZA_AB2	20	29	n			27										120	0		0
12	y	2011-05-21	EZA_AB2	20	29	n			29										120	0		0
13	y	2011-05-21	EZA_AB2	20	29	n			0										120	0		0
14	y	2011-05-21	EZA_AB2	20	29	n			27										120	0		0
15	y	2011-05-21	EZA_AB2	20	29	n			31										120	0		0
16	y	2011-05-21	EZA_AB2	20	29	n			18										120	0		0
17	y	2011-05-21	EZA_AB2	20	29	n			21										120	0		0
18	y	2011-05-21	EZA_AB2	20	29	n			42										120	2		2
19	y	2011-05-21	EZA_AB2	20	29	n			36										120	0		0
20	y	2011-05-21	EZA_AB2	20	29	n			28										120	0		0
21	y	2011-05-21	EZA_AB2	20	29	n			15										120	0		0
22	y	2011-05-21	EZA_AB2	20	29	n			11										120	0		0
23	y	2011-05-21	EZA_AB2	20	29	n			41										120	0		0
24	y	2011-05-21	EZA_AB2	20	29	n			19										120	0		0
25	y	2011-05-21	EZA_AB2	20	29	n			7										120	0		0
26	y	2011-05-21	EZA_AB2	20	29	n			16										120	0		0
27	y	2011-05-21	EZA_AB2	20	29	n			21										120	0		0
28	y	2011-05-21	EZA_AB2	20	29	n			27										120	0		0
29	y	2011-05-21	EZA_AB2	20	29	n			25										120	0		0
30	y	2011-05-21	EZA_AB2	20	29	n			16										120	0		0
31	y	2011-05-21	EZA_AB2	20	29	n			21										120	0		0
32	y	2011-05-21	EZA_AB2	20	29	n			0										120	33		33
33	y	2011-05-21	EZA_AB2	20	29	n			33										120	0		0
34	y	2011-05-21	EZA_AB2	20	29	n			29										120	0		0
35	y	2011-05-21	EZA_AB2	20	29	n			29										120	0		0
36	y	2011-05-21	EZA_AB2	20	29	n			31										120	0		0
37	y	2011-05-21	EZA_AB2	20	29	n			23										120	0		0
38	y	2011-05-21	EZA_AB2	20	29	n			11										120	3		3
39	y	2011-05-21	EZA_AB2	20	29	n			27										120	0		0
40	y	2011-05-21	EZA_AB2	20	29	n			31										120	0		0
41	y	2011-05-21	EZA_AB2	20	29	n			23										120	0		0
42	y	2011-05-21	EZA_AB2	20	29	n			22										120	0		0
43	y	2011-05-21	EZA_AB2	20	29	n			27										120	0		0
44	y	2011-05-21	EZA_AB2	20	29	n			10										120	0		0
45	y	2011-05-21	EZA_AB2	20	29	n			0										120	0		0
46	y	2011-05-21	EZA_AB2	20	29	n			0										120	0		0
47	y	2011-05-21	EZA_AB2	20	29	n			34										120	0		0
48	y	2011-05-21	EZA_AB2	20	29	n			25										120	0		0
49	y	2011-05-21	EZA_AB2	20	29	n			20										120	0		0
50	y	2011-05-21	EZA_AB2	20	29	n			40										120	1		1
1	y	2011-07-11	EZA_31-1	20	31	n			0								94	2				2
2	y	2011-07-11	EZA_31-1	20	31	n			0								94	0				0
3	y	2011-07-11	EZA_31-1	20	31	n			0								94	1				1
4	y	2011-07-11	EZA_31-1	20	31	n			0								94	1				1
5	y	2011-07-11	EZA_31-1	20	31	n			0								94	1				1
6	y	2011-07-11	EZA_31-1	20	31	n			0								94	3				3
7	y	2011-07-11	EZA_31-1	20	31	n			0								94	0				0
8	y	2011-07-11	EZA_31-1	20	31	n			0								94	5				5
9	y	2011-07-11	EZA_31-1	20	31	n			0								94	2				2
10	y	2011-07-11	EZA_31-1	20	31	n			0								94	0				0
11	y	2011-07-11	EZA_31-1	20	31	n			0								94	4				4
12	y	2011-07-11	EZA_31-1	20	31	n			0								94	1				1
13	y	2011-07-11	EZA_31-1	20	31	n			0								94	1				1
14	y	2011-07-11	EZA_31-1	20	31	n			0								94	2				2
15	y	2011-07-11	EZA_31-1	20	31	n			0								94	1				1
16	y	2011-07-11	EZA_31-1	20	31	n			0								94	1				1
17	y	2011-07-11	EZA_31-1	20	31	n			0								94	2				2
18	y	2011-07-11	EZA_31-1	20	31	n			0								94	0				0
19	y	2011-07-11	EZA_31-1	20	31	n			0								94	2				2
20	y	2011-07-11	EZA_31-1	20	31	n			0								94	0				0
21	y	2011-07-11	EZA_31-1	20	31	n			0								94	0				0
22	y	2011-07-11	EZA_31-1	20	31	n			0								94	2				2
23	y	2011-07-11	EZA_31-1	20	31	n			0								94	1				1
24	y	2011-07-11	EZA_31-1	20	31	n			0								94	1				1
25	y	2011-07-11	EZA_31-1	20	31	n			0								94	0				0
26	y	2011-07-11	EZA_31-1	20	31	n			0								94	4				4
27	y	2011-07-11	EZA_31-1	20	31	n			0								94	4				4
28	y	2011-07-11	EZA_31-1	20	31	n			0								94	1				1
29	y	2011-07-11	EZA_31-1	20	31	n			0								94	0				0
30	y	2011-07-11	EZA_31-1	20	31	n			0								94	1				1
31	y	2011-07-11	EZA_31-1	20	31	n			0								94	2				2
32	y	2011-07-11	EZA_31-1	20	31	n			0								94	2				2
33	y	2011-07-11	EZA_31-1	20	31	n			0								94	2				2
34	y	2011-07-11	EZA_31-1	20	31	n			0								94	35				35
35	y	2011-07-11	EZA_31-1	20	31	n			0								94	0				0
36	y	2011-07-11	EZA_31-1	20	31	n			0								94	0				0
37	y	2011-07-11	EZA_31-1	20	31	n			0								94	2				2
38	y	2011-07-11	EZA_31-1	20	31	n			0								94	0				0
39	y	2011-07-11	EZA_31-1	20	31	n			0								94	0				0
40	y	2011-07-11	EZA_31-1	20	31	n			0								94	2				2
41	y	2011-07-11	EZA_31-1	20	31	n			0								94	0				0
42	y	2011-07-11	EZA_31-1	20	31	n			0								94	0				0
43	y	2011-07-11	EZA_31-1	20	31	n			0								94	0				0
44	y	2011-07-11	EZA_31-1	20	31	n			0								94	0				0
45	y	2011-07-11	EZA_31-1	20	31	n			0								94	2				2
46	y	2011-07-11	EZA_31-1	20	31	n			0								94	1				1
47	y	2011-07-11	EZA_31-1	20	31	n			0								94	1				1
48	y	2011-07-11	EZA_31-1	20	31	n			0								94	0				0
49	y	2011-07-11	EZA_31-1	20	31	n			0								94	4				4
50	y	2011-07-11	EZA_31-1	20	31	n			0								94	2				2
1	y	2011-07-16	EZA_31-2	20	31	n			0	24	11	48	73	72		137	96	4				4
2	y	2011-07-16	EZA_31-2	20	31	n			0	24	23	48	69	72		97	96	4				4
3	y	2011-07-16	EZA_31-2	20	31	n			0	24	24	48	65	72		97	96	10				10
4	y	2011-07-16	EZA_31-2	20	31	n			0	24	14	48	43	72		51	96	1				1
5	y	2011-07-16	EZA_31-2	20	31	n			0	24	8	48	48	72		74	96	0				0
6	y	2011-07-16	EZA_31-2	20	31	n			0	24	17	48	108	72		167	96	4				4
7	y	2011-07-16	EZA_31-2	20	31	n			0	24	22	48	69	72		90	96	2				2
8	y	2011-07-16	EZA_31-2	20	31	n			0	24	0	48	0	72		16	96	0				0
9	y	2011-07-16	EZA_31-2	20	31	n			0	24	3	48	0	72		9	96	3				3
10	y	2011-07-16	EZA_31-2	20	31	n			0	24	4	48	10	72		28	96	0				0
11	y	2011-07-16	EZA_31-2	20	31	n			0	24	31	48	61	72		79	96	7				7
12	y	2011-07-16	EZA_31-2	20	31	n			0	24	27	48	83	72		89	96	5				5
13	y	2011-07-16	EZA_31-2	20	31	n			0	24	29	48	38	72		47	96	5				5
14	y	2011-07-16	EZA_31-2	20	31	n			0	24	14	48	22	72		30	96	1				1
15	y	2011-07-16	EZA_31-2	20	31	n			0	24	29	48	52	72		87	96	3				3
16	y	2011-07-16	EZA_31-2	20	31	n			0	24	3	48	34	72		41	96	0				0
17	y	2011-07-16	EZA_31-2	20	31	n			0	24	28	48	81	72		122	96	10				10
18	y	2011-07-16	EZA_31-2	20	31	n			0	24	13	48	53	72		85	96	1				1
19	y	2011-07-16	EZA_31-2	20	31	n			0	24	12	48	52	72		58	96	1				1
20	y	2011-07-16	EZA_31-2	20	31	n			0	24	13	48	31	72		48	96	3				3
21	y	2011-07-16	EZA_31-2	20	31	n			0	24	16	48	107	72		172	96	0				0
22	y	2011-07-16	EZA_31-2	20	31	n			0	24	8	48	46	72		51	96	1				1
23	y	2011-07-16	EZA_31-2	20	31	n			0	24	15	48	50	72		65	96	1				1
24	y	2011-07-16	EZA_31-2	20	31	n			0	24	10	48	75	72		88	96	0				0
25	y	2011-07-16	EZA_31-2	20	31	n			0	24	14	48	81	72		103	96	5				5
26	y	2011-07-16	EZA_31-2	20	31	n			0	24	8	48	76	72		164	96	0				0
27	y	2011-07-16	EZA_31-2	20	31	n			0	24	6	48	89	72		149	96	0				0
28	y	2011-07-16	EZA_31-2	20	31	n			0	24	12	48	69	72		131	96	0				0
29	y	2011-07-16	EZA_31-2	20	31	n			0	24	3	48	12	72		26	96	1				1
30	y	2011-07-16	EZA_31-2	20	31	n			0	24	8	48	91	72		134	96	0				0
31	y	2011-07-16	EZA_31-2	20	31	n			0	24	5	48	41	72		43	96	0				0
32	y	2011-07-16	EZA_31-2	20	31	n			0	24	7	48	82	72		153	96	0				0
33	y	2011-07-16	EZA_31-2	20	31	n			0	24	10	48	47	72		49	96	0				0
34	y	2011-07-16	EZA_31-2	20	31	n			0	24	11	48	72	72		140	96	0				0
35	y	2011-07-16	EZA_31-2	20	31	n			0	24	10	48	61	72		97	96	0				0
36	y	2011-07-16	EZA_31-2	20	31	n			0	24	6	48	92	72		120	96	0				0
37	y	2011-07-16	EZA_31-2	20	31	n			0	24	11	48	35	72		39	96	0				0
38	y	2011-07-16	EZA_31-2	20	31	n			0	24	8	48	75	72		115	96	0				0
39	y	2011-07-16	EZA_31-2	20	31	n			0	24	18	48	83	72		94	96	0				0
40	y	2011-07-16	EZA_31-2	20	31	n			0	24	5	48	75	72		84	96	0				0
41	y	2011-07-16	EZA_31-2	20	31	n			0	24	15	48	57	72		80	96	1				1
42	y	2011-07-16	EZA_31-2	20	31	n			0	24	2	48	1	72		1	96	0				0
43	y	2011-07-16	EZA_31-2	20	31	n			0	24	4	48	70	72		98	96	0				0
44	y	2011-07-16	EZA_31-2	20	31	n			0	24	21	48	74	72		90	96	2				2
45	y	2011-07-16	EZA_31-2	20	31	n			0	24	18	48	65	72		92	96	1				1
46	y	2011-07-16	EZA_31-2	20	31	n			0	24	6	48	73	72		105	96	0				0
47	y	2011-07-16	EZA_31-2	20	31	n			0	24	18	48	77	72		111	96	0				0
48	y	2011-07-16	EZA_31-2	20	31	n			0	24	6	48	59	72		71	96	0				0
49	y	2011-07-16	EZA_31-2	20	31	n			0	24	17	48	85	72		137	96	1				1
50	y	2011-07-16	EZA_31-2	20	31	n			0	24	0	48	11	72		40	96	0				0
1	y	2011-11-29	1-076	20	29	n			3	24	14								121	1		1
2	y	2011-11-29	1-076	20	29	n			13	24	36								121	1		1
3	y	2011-11-29	1-076	20	29	n			6	24	24								121	2		2
4	y	2011-11-29	1-076	20	29	n			13	24	29								121	1		1
5	y	2011-11-29	1-076	20	29	n			21	24	31								121	1		1
6	y	2011-11-29	1-076	20	29	n			0	24	5								121	2		2
7	y	2011-11-29	1-076	20	29	n			2	24	15								121	1		1
8	y	2011-11-29	1-076	20	29	n			5	24	23								121	1		1
9	y	2011-11-29	1-076	20	29	n			17	24	31								121	1		1
10	y	2011-11-29	1-076	20	29	n			10	24	22								121	1		1
11	y	2011-11-29	1-076	20	29	n			14	24	20								121	1		1
12	y	2011-11-29	1-076	20	29	n			8	24	21								121	11		11
13	y	2011-11-29	1-076	20	29	n			3	24	28								121	1		1
14	y	2011-11-29	1-076	20	29	n			4	24	14								121	1		1
15	y	2011-11-29	1-076	20	29	n			0	24	5								121	1		1
16	y	2011-11-29	1-076	20	29	n			0	24	17								121	1		1
17	y	2011-11-29	1-076	20	29	n			7	24	23								121	1		1
18	y	2011-11-29	1-076	20	29	n			2	24	17								121	0		0
19	y	2011-11-29	1-076	20	29	n			0	24	27								121	0		0
20	y	2011-11-29	1-076	20	29	n			4	24	11								121	0		0
21	y	2011-11-29	1-076	20	29	n			17	24	27								121	0		0
22	y	2011-11-29	1-076	20	29	n			0	24	14								121	0		0
23	y	2011-11-29	1-076	20	29	n			24	24	37								121	0		0
24	y	2011-11-29	1-076	20	29	n			8	24	19								121	0		0
25	y	2011-11-29	1-076	20	29	n			15	24	22								121	0		0
26	y	2011-11-29	1-076	20	29	n													121	0		0
27	y	2011-11-29	1-076	20	29	n													121	0		0
28	y	2011-11-29	1-076	20	29	n													121	0		0
29	y	2011-11-29	1-076	20	29	n													121	0		0
30	y	2011-11-29	1-076	20	29	n													121	0		0
31	y	2011-11-29	1-076	20	29	n													121	0		0
32	y	2011-11-29	1-076	20	29	n													121	0		0
33	y	2011-11-29	1-076	20	29	n													121	0		0
34	y	2011-11-29	1-076	20	29	n													121	0		0
35	y	2011-11-29	1-076	20	29	n													121	0		0
36	y	2011-11-29	1-076	20	29	n													121	0		0
37	y	2011-11-29	1-076	20	29	n													121	0		0
38	y	2011-11-29	1-076	20	29	n													121	0		0
39	y	2011-11-29	1-076	20	29	n													121	0		0
40	y	2011-11-29	1-076	20	29	n													121	0		0
41	y	2011-11-29	1-076	20	29	n													121	0		0
42	y	2011-11-29	1-076	20	29	n													121	0		0
43	y	2011-11-29	1-076	20	29	n													121	0		0
44	y	2011-11-29	1-076	20	29	n													121	0		0
45	y	2011-11-29	1-076	20	29	n													121	0		0
46	y	2011-11-29	1-076	20	29	n													121	0		0
47	y	2011-11-29	1-076	20	29	n													121	0		0
48	y	2011-11-29	1-076	20	29	n													121	0		0
49	y	2011-11-29	1-076	20	29	n													121	0		0
50	y	2011-11-29	1-076	20	29	n													121	0		0
51	y	2011-11-29	1-076	20	29	n													121	0		0
52	y	2011-11-29	1-076	20	29	n													121	0		0
53	y	2011-11-29	1-076	20	29	n													121	0		0
54	y	2011-11-29	1-076	20	29	n													121	0		0
55	y	2011-11-29	1-076	20	29	n													121	0		0
56	y	2011-11-29	1-076	20	29	n													121	0		0
57	y	2011-11-29	1-076	20	29	n													121	0		0
58	y	2011-11-29	1-076	20	29	n													121	0		0
59	y	2011-11-29	1-076	20	29	n													121	0		0
60	y	2011-11-29	1-076	20	29	n													121	0		0
61	y	2011-11-29	1-076	20	29	n													121	0		0
62	y	2011-11-29	1-076	20	29	n													121	0		0
63	y	2011-11-29	1-076	20	29	n													121	0		0
64	y	2011-11-29	1-076	20	29	n													121	0		0
65	y	2011-11-29	1-076	20	29	n													121	0		0
66	y	2011-11-29	1-076	20	29	n													121	0		0
67	y	2011-11-29	1-076	20	29	n													121	0		0
68	y	2011-11-29	1-076	20	29	n													121	0		0
69	y	2011-11-29	1-076	20	29	n													121	0		0
70	y	2011-11-29	1-076	20	29	n													121	0		0
71	y	2011-11-29	1-076	20	29	n													121	0		0
72	y	2011-11-29	1-076	20	29	n													121	0		0
73	y	2011-11-29	1-076	20	29	n													121	0		0
74	y	2011-11-29	1-076	20	29	n													121	0		0
75	y	2011-11-29	1-076	20	29	n													121	0		0
76	y	2011-11-29	1-076	20	29	n													121	0		0
77	y	2011-11-29	1-076	20	29	n													121	0		0
78	y	2011-11-29	1-076	20	29	n													121	0		0
79	y	2011-11-29	1-076	20	29	n													121	0		0
80	y	2011-11-29	1-076	20	29	n													121	0		0
81	y	2011-11-29	1-076	20	29	n													121	0		0
82	y	2011-11-29	1-076	20	29	n													121	0		0
83	y	2011-11-29	1-076	20	29	n													121	0		0
84	y	2011-11-29	1-076	20	29	n													121	0		0
85	y	2011-11-29	1-076	20	29	n													121	0		0
86	y	2011-11-29	1-076	20	29	n													121	0		0
87	y	2011-11-29	1-076	20	29	n													121	0		0
88	y	2011-11-29	1-076	20	29	n													121	0		0
89	y	2011-11-29	1-076	20	29	n													121	0		0
90	y	2011-11-29	1-076	20	29	n													121	0		0
91	y	2011-11-29	1-076	20	29	n													121	0		0
92	y	2011-11-29	1-076	20	29	n													121	0		0
93	y	2011-11-29	1-076	20	29	n													121	0		0
94	y	2011-11-29	1-076	20	29	n													121	0		0
95	y	2011-11-29	1-076	20	29	n													121	0		0
96	y	2011-11-29	1-076	20	29	n													121	0		0
97	y	2011-11-29	1-076	20	29	n													121	0		0
98	y	2011-11-29	1-076	20	29	n													121	0		0
99	y	2011-11-29	1-076	20	29	n													121	0		0
100	y	2011-11-29	1-076	20	29	n													121	0		0
101	y	2011-11-29	1-076	20	29	n													121	0		0
102	y	2011-11-29	1-076	20	29	n													121	0		0
103	y	2011-11-29	1-076	20	29	n													121	0		0
104	y	2011-11-29	1-076	20	29	n													121	0		0
105	y	2011-11-29	1-076	20	29	n													121	0		0
106	y	2011-11-29	1-076	20	29	n													121	0		0
107	y	2011-11-29	1-076	20	29	n													121	0		0
108	y	2011-11-29	1-076	20	29	n													121	0		0
109	y	2011-11-29	1-076	20	29	n													121	0		0
110	y	2011-11-29	1-076	20	29	n													121	0		0
111	y	2011-11-29	1-076	20	29	n													121	0		0
112	y	2011-11-29	1-076	20	29	n													121	0		0
113	y	2011-11-29	1-076	20	29	n													121	0		0
114	y	2011-11-29	1-076	20	29	n													121	0		0
115	y	2011-11-29	1-076	20	29	n													121	0		0
116	y	2011-11-29	1-076	20	29	n													121	0		0
117	y	2011-11-29	1-076	20	29	n													121	0		0
118	y	2011-11-29	1-076	20	29	n													121	0		0
119	y	2011-11-29	1-076	20	29	n													121	0		0
120	y	2011-11-29	1-076	20	29	n													121	0		0
121	y	2011-11-29	1-076	20	29	n													121	0		0
122	y	2011-11-29	1-076	20	29	n													121	0		0
123	y	2011-11-29	1-076	20	29	n													121	0		0
124	y	2011-11-29	1-076	20	29	n													121	0		0
125	y	2011-11-29	1-076	20	29	n													121	0		0
126	y	2011-11-29	1-076	20	29	n													121	0		0
127	y	2011-11-29	1-076	20	29	n													121	0		0
128	y	2011-11-29	1-076	20	29	n													121	0		0
129	y	2011-11-29	1-076	20	29	n													121	0		0
130	y	2011-11-29	1-076	20	29	n													121	0		0
131	y	2011-11-29	1-076	20	29	n													121	0		0
132	y	2011-11-29	1-076	20	29	n													121	0		0
133	y	2011-11-29	1-076	20	29	n													121	0		0
134	y	2011-11-29	1-076	20	29	n													121	0		0
135	y	2011-11-29	1-076	20	29	n													121	0		0
136	y	2011-11-29	1-076	20	29	n													121	0		0
137	y	2011-11-29	1-076	20	29	n													121	0		0
138	y	2011-11-29	1-076	20	29	n													121	0		0
139	y	2011-11-29	1-076	20	29	n													121	0		0
140	y	2011-11-29	1-076	20	29	n													121	0		0
141	y	2011-11-29	1-076	20	29	n													121	0		0
142	y	2011-11-29	1-076	20	29	n													121	0		0
143	y	2011-11-29	1-076	20	29	n			2	24	14								121	0		0
144	y	2011-11-29	1-076	20	29	n			11	24	18								121	0		0
145	y	2011-11-29	1-076	20	29	n			5	24	16								121	0		0
146	y	2011-11-29	1-076	20	29	n			14	24	29								121	0		0
147	y	2011-11-29	1-076	20	29	n			16	24	25								121	0		0
148	y	2011-11-29	1-076	20	29	n			16	24	22								121	0		0
149	y	2011-11-29	1-076	20	29	n			8	24	24								121	0		0
150	y	2011-11-29	1-076	20	29	n			14	24	19								121	0		0
151	y	2011-11-29	1-076	20	29	n			6	24	27								121	0		0
152	y	2011-11-29	1-076	20	29	n			1	24	12								121	0		0
153	y	2011-11-29	1-076	20	29	n			11	24	18								121	0		0
154	y	2011-11-29	1-076	20	29	n			0	24	7								121	0		0
155	y	2011-11-29	1-076	20	29	n			0	24	3								121	0		0
156	y	2011-11-29	1-076	20	29	n			9	24	33								121	0		0
157	y	2011-11-29	1-076	20	29	n			2	24	6								121	0		0
158	y	2011-11-29	1-076	20	29	n			7	24	22								121	0		0
159	y	2011-11-29	1-076	20	29	n			7	24	23								121	0		0
160	y	2011-11-29	1-076	20	29	n			0	24	9								121	0		0
161	y	2011-11-29	1-076	20	29	n			12	24	17								121	0		0
162	y	2011-11-29	1-076	20	29	n			11	24	20								121	0		0
163	y	2011-11-29	1-076	20	29	n			18	24	32								121	0		0
164	y	2011-11-29	1-076	20	29	n			0	24	2								121	0		0
165	y	2011-11-29	1-076	20	29	n			0	24	2								121	0		0
166	y	2011-11-29	1-076	20	29	n			12	24	25								121	0		0
167	y	2011-11-29	1-076	20	29	n			11	24	23								121	0		0
1	y	2012-03-04	1-107	25	29	n			5	22.85	27	46.7	40						117.692	0		0
2	y	2012-03-04	1-107	25	29	n			7	22.85	25	46.7	29						117.692	0		0
3	y	2012-03-04	1-107	25	29	n			0	22.85	9	46.7	10						117.692	0		0
4	y	2012-03-04	1-107	25	29	n			0	22.85	16	46.7	18						117.692	0		0
5	y	2012-03-04	1-107	25	29	n			6	22.85	12	46.7	15						117.692	0		0
6	y	2012-03-04	1-107	25	29	n			3	22.85	24	46.7	32						117.692	0		0
7	y	2012-03-04	1-107	25	29	n			3	22.85	16	46.7	23						117.692	0		0
8	y	2012-03-04	1-107	25	29	n			23	22.85	40	46.7	44						117.692	0		0
9	y	2012-03-04	1-107	25	29	n			5	22.85	18	46.7	38						117.692	0		0
10	y	2012-03-04	1-107	25	29	n			5	22.85	23	46.7	35						117.692	1		1
11	y	2012-03-04	1-107	25	29	n			5	22.85	14	46.7	15						117.692	0		0
12	y	2012-03-04	1-107	25	29	n			0	22.85	23	46.7	25						117.692	0		0
13	y	2012-03-04	1-107	25	29	n			17	22.85	39	46.7	44						117.692	0		0
14	y	2012-03-04	1-107	25	29	n			17	22.85	29	46.7	33						117.692	0		0
15	y	2012-03-04	1-107	25	29	n			3	22.85	16	46.7	23						117.692	0		0
16	y	2012-03-04	1-107	25	29	n			3	22.85	18	46.7	29						117.692	0		0
17	y	2012-03-04	1-107	25	29	n			0	22.85	4	46.7	13						117.692	5		5
18	y	2012-03-04	1-107	25	29	n			0	22.85	16	46.7	19						117.692	0		0
19	y	2012-03-04	1-107	25	29	n			2	22.85	18	46.7	20						117.692	2		3
20	y	2012-03-04	1-107	25	29	n			0	22.85	25	46.7	27						117.692	0		0
21	y	2012-03-04	1-107	25	29	n			0	22.85	22	46.7	29						117.692	3		3
22	y	2012-03-04	1-107	25	29	n			8	22.85	25	46.7	29						117.692	0		0
23	y	2012-03-04	1-107	25	29	n			0	22.85	3	46.7	3						117.692	0		0
24	y	2012-03-04	1-107	25	29	n			2	22.85	18	46.7	37						117.692	0		0
25	y	2012-03-04	1-107	25	29	n			0	22.85	7	46.7	19						117.692	10		10
26	y	2012-03-04	1-107	25	29	n			0	22.85	18	46.7	26						117.692	0		0
27	y	2012-03-04	1-107	25	29	n			8	22.85	20	46.7	20						117.692	0		0
28	y	2012-03-04	1-107	25	29	n			4	22.85	25	46.7	25						117.692	1		1
29	y	2012-03-04	1-107	25	29	n			10	22.85	29	46.7	51						117.692	1		1
30	y	2012-03-04	1-107	25	29	n			2	22.85	13	46.7	14						117.692	0		0
31	y	2012-03-04	1-107	25	29	n			0	22.85	16	46.7	19						117.692	0		0
32	y	2012-03-04	1-107	25	29	n			12	22.85	25	46.7	41						117.692	1		1
33	y	2012-03-04	1-107	25	29	n			5	22.85	28	46.7	33						117.692	0		0
34	y	2012-03-04	1-107	25	29	n			6	22.85	22	46.7	25						117.692	0		0
35	y	2012-03-04	1-107	25	29	n			3	22.85	25	46.7	32						117.692	0		0
36	y	2012-03-04	1-107	25	29	n			0	22.85	10	46.7	15						117.692	0		0
37	y	2012-03-04	1-107	25	29	n			7	22.85	17	46.7	21						117.692	0		0
38	y	2012-03-04	1-107	25	29	n			6	22.85	21	46.7	45						117.692	1		1
39	y	2012-03-04	1-107	25	29	n			0	22.85	19	46.7	20						117.692	0		0
40	y	2012-03-04	1-107	25	29	n			0	22.85	5	46.7	6						117.692	0		0
41	y	2012-03-04	1-107	25	29	n			8	22.85	21	46.7	23						117.692	0		0
42	y	2012-03-04	1-107	25	29	n			14	22.85	25	46.7	40						117.692	0		0
43	y	2012-03-04	1-107	25	29	n			0	22.85	12	46.7	17						117.692	0		0
44	y	2012-03-04	1-107	25	29	n			12	22.85	23	46.7	24						117.692	0		0
45	y	2012-03-04	1-107	25	29	n			0	22.85	19	46.7	27						117.692	0		0
46	y	2012-03-04	1-107	25	29	n			6	22.85	12	46.7	17						117.692	0		0
47	y	2012-03-04	1-107	25	29	n			0	22.85	8	46.7	9						117.692	18		18
48	y	2012-03-04	1-107	25	29	n			8	22.85	29	46.7	61						117.692	0		0
49	y	2012-03-04	1-107	25	29	n			8	22.85	6	46.7	23						117.692	0		0
50	y	2012-03-04	1-107	25	29	n			1	22.85	8	46.7	14						117.692	0		0
1	y	2012-03-04	1-108	25	31	n			0	23.5333	4	47.5583	40						116.992	0		0
2	y	2012-03-04	1-108	25	31	n			0	23.5333	5	47.5583	12						116.992	1		1
3	y	2012-03-04	1-108	25	31	n			0	23.5333	2	47.5583	43						116.992	0		0
4	y	2012-03-04	1-108	25	31	n			0	23.5333	3	47.5583	46						116.992	0		0
5	y	2012-03-04	1-108	25	31	n			0	23.5333	3	47.5583	37						116.992	0		0
6	y	2012-03-04	1-108	25	31	n			0	23.5333	0	47.5583	40						116.992	1		1
7	y	2012-03-04	1-108	25	31	n			0	23.5333	4	47.5583	32						116.992	0		0
8	y	2012-03-04	1-108	25	31	n			0	23.5333	1	47.5583	27						116.992	0		0
9	y	2012-03-04	1-108	25	31	n			0	23.5333	0	47.5583	12						116.992	0		0
10	y	2012-03-04	1-108	25	31	n			0	23.5333	2	47.5583	31						116.992	0		0
11	y	2012-03-04	1-108	25	31	n			0	23.5333	0	47.5583	23						116.992	0		0
12	y	2012-03-04	1-108	25	31	n			0	23.5333	2	47.5583	4						116.992	0		0
13	y	2012-03-04	1-108	25	31	n			0	23.5333	6	47.5583	51						116.992	0		0
14	y	2012-03-04	1-108	25	31	n			0	23.5333	3	47.5583	8						116.992	0		0
15	y	2012-03-04	1-108	25	31	n			0	23.5333	1	47.5583	10						116.992	0		0
16	y	2012-03-04	1-108	25	31	n			0	23.5333	1	47.5583	32						116.992	0		0
17	y	2012-03-04	1-108	25	31	n			0	23.5333	1	47.5583	17						116.992	0		0
18	y	2012-03-04	1-108	25	31	n			0	23.5333	3	47.5583	3						116.992	0		0
19	y	2012-03-04	1-108	25	31	n			0	23.5333	5	47.5583	20						116.992	1		1
20	y	2012-03-04	1-108	25	31	n			0	23.5333	6	47.5583	30						116.992	0		0
21	y	2012-03-04	1-108	25	31	n			0	23.5333	1	47.5583	16						116.992	0		0
22	y	2012-03-04	1-108	25	31	n			0	23.5333	5	47.5583	9						116.992	0		0
23	y	2012-03-04	1-108	25	31	n			0	23.5333	4	47.5583	5						116.992	0		0
24	y	2012-03-04	1-108	25	31	n			0	23.5333	1	47.5583	17						116.992	1		1
25	y	2012-03-04	1-108	25	31	n			0	23.5333	1	47.5583	41						116.992	0		0
26	y	2012-03-04	1-108	25	31	n			0	23.5333	1	47.5583	43						116.992	0		0
27	y	2012-03-04	1-108	25	31	n			0	23.5333	2	47.5583	13						116.992	0		0
28	y	2012-03-04	1-108	25	31	n			0	23.5333	6	47.5583	56						116.992	0		0
29	y	2012-03-04	1-108	25	31	n			0	23.5333	1	47.5583	44						116.992	0		0
30	y	2012-03-04	1-108	25	31	n			0	23.5333	0	47.5583	38						116.992	0		0
31	y	2012-03-04	1-108	25	31	n			0	23.5333	2	47.5583	14						116.992	0		0
32	y	2012-03-04	1-108	25	31	n			0	23.5333	3	47.5583	33						116.992	0		0
33	y	2012-03-04	1-108	25	31	n			0	23.5333	6	47.5583	22						116.992	1		1
34	y	2012-03-04	1-108	25	31	n			0	23.5333	8	47.5583	53						116.992	0		0
35	y	2012-03-04	1-108	25	31	n			0	23.5333	3	47.5583	37						116.992	0		0
36	y	2012-03-04	1-108	25	31	n			0	23.5333	5	47.5583	70						116.992	1		1
37	y	2012-03-04	1-108	25	31	n			0	23.5333	2	47.5583	13						116.992	0		0
38	y	2012-03-04	1-108	25	31	n			0	23.5333	0	47.5583	23						116.992	0		0
39	y	2012-03-04	1-108	25	31	n			0	23.5333	3	47.5583	29						116.992	0		0
40	y	2012-03-04	1-108	25	31	n			0	23.5333	4	47.5583	13						116.992	0		0
41	y	2012-03-04	1-108	25	31	n			0			47.5583	0						116.992	0		0
42	y	2012-03-04	1-108	25	31	n			0			47.5583	45						116.992	0		0
43	y	2012-03-04	1-108	25	31	n			0			47.5583	35						116.992	0		0
44	y	2012-03-04	1-108	25	31	n			0			47.5583	33						116.992	1		1
45	y	2012-03-04	1-108	25	31	n			0			47.5583	28						116.992	0		0
46	y	2012-03-04	1-108	25	31	n			0										116.992	0		0
47	y	2012-03-04	1-108	25	31	n			0										116.992	0		0
48	y	2012-03-04	1-108	25	31	n			0										116.992	0		0
49	y	2012-03-04	1-108	25	31	n			0										116.992	0		0
50	y	2012-03-04	1-108	25	31	n			0										116.992	0		0
1	y	2012-05-06	1-128	23	29	n			23	24.2	43	49.1417	90						121.333	2		2
2	y	2012-05-06	1-128	23	29	n			32	24.2	46	49.1417	84						121.333	3		3
3	y	2012-05-06	1-128	23	29	n			56	24.2	86	49.1417	92						121.333	2		6
4	y	2012-05-06	1-128	23	29	n			0	24.2	2	49.1417	21						121.333	1		1
5	y	2012-05-06	1-128	23	29	n			7	24.2	31	49.1417	48						121.333	0		0
6	y	2012-05-06	1-128	23	29	n			47	24.2	53	49.1417	55						121.333	2		7
7	y	2012-05-06	1-128	23	29	n			7	24.2	27	49.1417	39						121.333	0		0
8	y	2012-05-06	1-128	23	29	n			23	24.2	42	49.1417	63						121.333	0		0
9	y	2012-05-06	1-128	23	29	n			26	24.2	40	49.1417	49						121.333	0		1
10	y	2012-05-06	1-128	23	29	n			29	24.2	40	49.1417	65						121.333	1		1
11	y	2012-05-06	1-128	23	29	n			7	24.2	15	49.1417	33						121.333	0		0
12	y	2012-05-06	1-128	23	29	n			53	24.2	69	49.1417	85						121.333	0		0
13	y	2012-05-06	1-128	23	29	n			23	24.2	46	49.1417	79						121.333	0		0
14	y	2012-05-06	1-128	23	29	n			8	24.2	17	49.1417	17						121.333	0		0
15	y	2012-05-06	1-128	23	29	n			27	24.2	44	49.1417	61						121.333	1		1
16	y	2012-05-06	1-128	23	29	n			29	24.2	51	49.1417	70						121.333	0		0
17	y	2012-05-06	1-128	23	29	n			30	24.2	60	49.1417	102						121.333	1		1
18	y	2012-05-06	1-128	23	29	n			37	24.2	45	49.1417	90						121.333	1		1
19	y	2012-05-06	1-128	23	29	n			15	24.2	33	49.1417	33						121.333	0		0
20	y	2012-05-06	1-128	23	29	n			14	24.2	42	49.1417	43						121.333	0		0
21	y	2012-05-06	1-128	23	29	n			27	24.2	51	49.1417	61						121.333	0		0
22	y	2012-05-06	1-128	23	29	n			19	24.2	40	49.1417	45						121.333	0		0
23	y	2012-05-06	1-128	23	29	n			5	24.2	23	49.1417	24						121.333	0		1
24	y	2012-05-06	1-128	23	29	n			20	24.2	36	49.1417	40						121.333	0		0
25	y	2012-05-06	1-128	23	29	n			5	24.2	20	49.1417	21						121.333	0		0
26	y	2012-05-06	1-128	23	29	n			16	24.2	44	49.1417	52						121.333	0		0
27	y	2012-05-06	1-128	23	29	n			22	24.2	44	49.1417	50						121.333	0		0
28	y	2012-05-06	1-128	23	29	n			21	24.2	48	49.1417	56						121.333	0		0
29	y	2012-05-06	1-128	23	29	n			2	24.2	13	49.1417	15						121.333	0		0
30	y	2012-05-06	1-128	23	29	n			3	24.2	22	49.1417	34						121.333	1		1
31	y	2012-05-06	1-128	23	29	n			31	24.2	50	49.1417	79						121.333	2		2
32	y	2012-05-06	1-128	23	29	n			7	24.2	32	49.1417	50						121.333	1		2
33	y	2012-05-06	1-128	23	29	n			24	24.2	52	49.1417	54						121.333	0		0
34	y	2012-05-06	1-128	23	29	n			22	24.2	47	49.1417	59						121.333	0		0
35	y	2012-05-06	1-128	23	29	n			23	24.2	34	49.1417	34						121.333	1		1
36	y	2012-05-06	1-128	23	29	n			11	24.2	28	49.1417	34						121.333	0		0
37	y	2012-05-06	1-128	23	29	n			36	24.2	58	49.1417	85						121.333	3		3
38	y	2012-05-06	1-128	23	29	n			14	24.2	34	49.1417	80						121.333	1		1
39	y	2012-05-06	1-128	23	29	n			34	24.2	45	49.1417	47						121.333	0		0
40	y	2012-05-06	1-128	23	29	n			25	24.2	39	49.1417	57						121.333	0		0
41	y	2012-05-06	1-128	23	29	n			0	24.2	2	49.1417	5						121.333	0		0
42	y	2012-05-06	1-128	23	29	n			11	24.2	30	49.1417	46						121.333	0		0
43	y	2012-05-06	1-128	23	29	n			11	24.2	32	49.1417	42						121.333	0		0
44	y	2012-05-06	1-128	23	29	n			21	24.2	35	49.1417	46						121.333	0		0
45	y	2012-05-06	1-128	23	29	n			6	24.2	20	49.1417	23						121.333	0		0
46	y	2012-05-06	1-128	23	29	n			6	24.2	18	49.1417	23						121.333	0		0
47	y	2012-05-06	1-128	23	29	n			9	24.2	23	49.1417	27						121.333	0		0
48	y	2012-05-06	1-128	23	29	n			22	24.2	43	49.1417	64						121.333	0		0
49	y	2012-05-06	1-128	23	29	n			14	24.2	36	49.1417	56						121.333	0		0
50	y	2012-05-06	1-128	23	29	n			25	24.2	42	49.1417	53						121.333	0		0
1	y	2012-05-06	1-129	23	31	n			0	25.0667	1	50.79	40						122.417	0		0
2	y	2012-05-06	1-129	23	31	n			0	25.0667	9	50.7917	39						122.417	0		0
3	y	2012-05-06	1-129	23	31	n			0	25.0667	19	50.7917	86						122.417	3		3
4	y	2012-05-06	1-129	23	31	n			0	25.0667	12	50.7917	69						122.417	2		2
5	y	2012-05-06	1-129	23	31	n			0	25.0667	2	50.7917	68						122.417	0		0
6	y	2012-05-06	1-129	23	31	n			0	25.0667	5	50.7917	82						122.417	1		1
7	y	2012-05-06	1-129	23	31	n			0	25.0667	13	50.7917	90						122.417	3		3
8	y	2012-05-06	1-129	23	31	n			0	25.0667	11	50.7917	94						122.417	0		0
9	y	2012-05-06	1-129	23	31	n			0	25.0667	15	50.7917	62						122.417	0		0
10	y	2012-05-06	1-129	23	31	n			0	25.0667	5	50.7917	75						122.417	0		0
11	y	2012-05-06	1-129	23	31	n			0	25.0667	2	50.7917	52						122.417	0		0
12	y	2012-05-06	1-129	23	31	n			0	25.0667	12	50.7917	55						122.417	0		0
13	y	2012-05-06	1-129	23	31	n			0	25.0667	9	50.7917	68						122.417	1		1
14	y	2012-05-06	1-129	23	31	n			0	25.0667	10	50.7917	66						122.417	3		3
15	y	2012-05-06	1-129	23	31	n			0	25.0667	1	50.7917	20						122.417	1		1
16	y	2012-05-06	1-129	23	31	n			0	25.0667	10	50.7917	64						122.417	0		0
17	y	2012-05-06	1-129	23	31	n			0	25.0667	6	50.7917	60						122.417	0		0
18	y	2012-05-06	1-129	23	31	n			0	25.0667	8	50.7917	84						122.417	0		0
19	y	2012-05-06	1-129	23	31	n			0	25.0667	6	50.7917	50						122.417	0		0
20	y	2012-05-06	1-129	23	31	n			0	25.0667	6	50.7917	50						122.417	0		0
21	y	2012-05-06	1-129	23	31	n			0	25.0667	0	50.7917	36						122.417	0		0
22	y	2012-05-06	1-129	23	31	n			0	25.0667	5	50.7917	60						122.417	2		2
23	y	2012-05-06	1-129	23	31	n			0	25.0667	3	50.7917	25						122.417	0		0
24	y	2012-05-06	1-129	23	31	n			0	25.0667	0	50.7917	74						122.417	0		0
25	y	2012-05-06	1-129	23	31	n			0	25.0667	9	50.7917	69						122.417	0		0
26	y	2012-05-06	1-129	23	31	n			0	25.0667	3	50.7917	9						122.417	0		0
27	y	2012-05-06	1-129	23	31	n			0	25.0667	6	50.7917	81						122.417	0		0
28	y	2012-05-06	1-129	23	31	n			1	25.0667	23	50.7917	73						122.417	4		4
29	y	2012-05-06	1-129	23	31	n			0	25.0667	17	50.7917	96						122.417	0		0
30	y	2012-05-06	1-129	23	31	n			0	25.0667	3	50.7917	3						122.417	0		0
31	y	2012-05-06	1-129	23	31	n			0	25.0667	3	50.7917	61						122.417	1		1
32	y	2012-05-06	1-129	23	31	n			0	25.0667	0	50.7917	24						122.417	0		0
33	y	2012-05-06	1-129	23	31	n			0	25.0667	4	50.7917	42						122.417	0		0
34	y	2012-05-06	1-129	23	31	n			0	25.0667	4	50.7917	23						122.417	0		0
35	y	2012-05-06	1-129	23	31	n			0	25.0667	7	50.7917	75						122.417	0		0
36	y	2012-05-06	1-129	23	31	n			0	25.0667	1	50.7917	42						122.417	0		0
37	y	2012-05-06	1-129	23	31	n			0	25.0667	12	50.7917	76						122.417	1		1
38	y	2012-05-06	1-129	23	31	n			0	25.0667	2	50.7917	81						122.417	0		0
39	y	2012-05-06	1-129	23	31	n			0	25.0667	1	50.7917	77						122.417	0		0
40	y	2012-05-06	1-129	23	31	n			0	25.0667	1	50.7917	47						122.417	0		0
41	y	2012-05-06	1-129	23	31	n			0	25.0667	5	50.7917	69						122.417	0		0
42	y	2012-05-06	1-129	23	31	n			0	25.0667	3	50.7917	78						122.417	0		0
43	y	2012-05-06	1-129	23	31	n			0	25.0667	6	50.7917	28						122.417	0		0
44	y	2012-05-06	1-129	23	31	n			0	25.0667	12	50.7917	76						122.417	1		1
45	y	2012-05-06	1-129	23	31	n			0	25.0667	2	50.7917	21						122.417	0		0
46	y	2012-05-06	1-129	23	31	n			0	25.0667	4	50.7917	67						122.417	0		0
47	y	2012-05-06	1-129	23	31	n			0	25.0667	3	50.7917	27						122.417	0		0
48	y	2012-05-06	1-129	23	31	n			0	25.0667	16	50.7917	82						122.417	2		2
49	y	2012-05-06	1-129	23	31	n			0	25.0667	5	50.7917	64						122.417	0		0
50	y	2012-05-06	1-129	23	31	n			0	25.0667	5	50.7917	52						122.417	0		0
1	y	2012-07-05	1-139	23	30	n			0										122	0		0
2	y	2012-07-05	1-139	23	30	n			0										122	0		0
3	y	2012-07-05	1-139	23	30	n			0										122	1		1
4	y	2012-07-05	1-139	23	30	n			0										122	0		0
5	y	2012-07-05	1-139	23	30	n			0										122	0		0
6	y	2012-07-05	1-139	23	30	n			0										122	20		20
7	y	2012-07-05	1-139	23	30	n			0										122	0		0
8	y	2012-07-05	1-139	23	30	n			0										122	1		1
9	y	2012-07-05	1-139	23	30	n			7										122	1		1
10	y	2012-07-05	1-139	23	30	n			1										122	0		0
11	y	2012-07-05	1-139	23	30	n			0										122	0		0
12	y	2012-07-05	1-139	23	30	n			0										122	1		1
13	y	2012-07-05	1-139	23	30	n			0										122	0		0
14	y	2012-07-05	1-139	23	30	n			0										122	0		0
15	y	2012-07-05	1-139	23	30	n			0										122	0		0
16	y	2012-07-05	1-139	23	30	n			0										122	0		0
17	y	2012-07-05	1-139	23	30	n			0										122	0		0
18	y	2012-07-05	1-139	23	30	n			3										122	0		0
19	y	2012-07-05	1-139	23	30	n			0										122	0		0
20	y	2012-07-05	1-139	23	30	n			0										122	0		0
21	y	2012-07-05	1-139	23	30	n			0										122	0		0
22	y	2012-07-05	1-139	23	30	n			2										122	0		0
23	y	2012-07-05	1-139	23	30	n			0										122	0		0
24	y	2012-07-05	1-139	23	30	n			0										122	1		1
25	y	2012-07-05	1-139	23	30	n			5										122	0		0
26	y	2012-07-05	1-139	23	30	n			0										122	0		0
27	y	2012-07-05	1-139	23	30	n			0										122	0		0
28	y	2012-07-05	1-139	23	30	n			0										122	0		0
29	y	2012-07-05	1-139	23	30	n			3										122	0		0
30	y	2012-07-05	1-139	23	30	n			1										122	1		1
31	y	2012-07-05	1-139	23	30	n			0										122	1		1
32	y	2012-07-05	1-139	23	30	n			0										122	0		0
33	y	2012-07-05	1-139	23	30	n			0										122	0		0
34	y	2012-07-05	1-139	23	30	n			0										122	0		0
35	y	2012-07-05	1-139	23	30	n			0										122	1		1
36	y	2012-07-05	1-139	23	30	n			0										122	1		1
37	y	2012-07-05	1-139	23	30	n			4										122	0		0
38	y	2012-07-05	1-139	23	30	n			0										122	0		0
39	y	2012-07-05	1-139	23	30	n			0										122	2		2
40	y	2012-07-05	1-139	23	30	n			0										122	0		0
41	y	2012-07-05	1-139	23	30	n			0										122	0		0
42	y	2012-07-05	1-139	23	30	n			0										122	0		0
43	y	2012-07-05	1-139	23	30	n			0										122	1		1
44	y	2012-07-05	1-139	23	30	n			1										122	0		0
45	y	2012-07-05	1-139	23	30	n			0										122	1		1
46	y	2012-07-05	1-139	23	30	n			0										122	1		1
47	y	2012-07-05	1-139	23	30	n			0										122	0		0
48	y	2012-07-05	1-139	23	30	n			0										122	0		0
49	y	2012-07-05	1-139	23	30	n			0										122	1		1
50	y	2012-07-05	1-139	23	30	n			0										122	0		0
1	y	2012-07-05	1-140	23	32	n			0										121	0		0
2	y	2012-07-05	1-140	23	32	n			0										121	0		0
3	y	2012-07-05	1-140	23	32	n			0										121	1		1
4	y	2012-07-05	1-140	23	32	n			0										121	0		0
5	y	2012-07-05	1-140	23	32	n			0										121	0		0
6	y	2012-07-05	1-140	23	32	n			0										121	0		0
7	y	2012-07-05	1-140	23	32	n			0										121	0		0
8	y	2012-07-05	1-140	23	32	n			0										121	1		1
9	y	2012-07-05	1-140	23	32	n			0										121	0		0
10	y	2012-07-05	1-140	23	32	n			0										121	0		0
11	y	2012-07-05	1-140	23	32	n			0										121	0		0
12	y	2012-07-05	1-140	23	32	n			0										121	0		0
13	y	2012-07-05	1-140	23	32	n			0										121	0		0
14	y	2012-07-05	1-140	23	32	n			0										121	0		0
15	y	2012-07-05	1-140	23	32	n			0										121	0		0
16	y	2012-07-05	1-140	23	32	n			0										121	0		0
17	y	2012-07-05	1-140	23	32	n			0										121	0		0
18	y	2012-07-05	1-140	23	32	n			0										121	0		0
19	y	2012-07-05	1-140	23	32	n			0										121	0		0
20	y	2012-07-05	1-140	23	32	n			0										121	0		0
21	y	2012-07-05	1-140	23	32	n			0										121	0		0
22	y	2012-07-05	1-140	23	32	n			0										121	0		0
23	y	2012-07-05	1-140	23	32	n			0										121	0		0
24	y	2012-07-05	1-140	23	32	n			0										121	0		0
25	y	2012-07-05	1-140	23	32	n			0										121	0		0
26	y	2012-07-05	1-140	23	32	n			0										121	0		0
27	y	2012-07-05	1-140	23	32	n			0										121	0		0
28	y	2012-07-05	1-140	23	32	n			0										121	0		0
29	y	2012-07-05	1-140	23	32	n			0										121	0		0
30	y	2012-07-05	1-140	23	32	n			0										121	0		0
31	y	2012-07-05	1-140	23	32	n			0										121	0		0
32	y	2012-07-05	1-140	23	32	n			0										121	0		0
33	y	2012-07-05	1-140	23	32	n			0										121	0		0
34	y	2012-07-05	1-140	23	32	n			0										121	0		0
35	y	2012-07-05	1-140	23	32	n			0										121	0		0
36	y	2012-07-05	1-140	23	32	n			0										121	0		0
37	y	2012-07-05	1-140	23	32	n			0										121	0		0
38	y	2012-07-05	1-140	23	32	n			0										121	0		0
39	y	2012-07-05	1-140	23	32	n			0										121	1		1
40	y	2012-07-05	1-140	23	32	n			0										121	0		0
41	y	2012-07-05	1-140	23	32	n			0										121	0		0
42	y	2012-07-05	1-140	23	32	n			0										121	0		0
43	y	2012-07-05	1-140	23	32	n			0										121	0		0
44	y	2012-07-05	1-140	23	32	n			0										121	0		0
45	y	2012-07-05	1-140	23	32	n			0										121	0		0
46	y	2012-07-05	1-140	23	32	n			0										121	0		0
47	y	2012-07-05	1-140	23	32	n			0										121	0		0
48	y	2012-07-05	1-140	23	32	n			0										121	0		0
49	y	2012-07-05	1-140	23	32	n			0										121	0		0
50	y	2012-07-05	1-140	23	32	n			0										121	0		0
1	y	2012-07-10	1-141	15	29	n			55										120	1		1
2	y	2012-07-10	1-141	15	29	n			72										120	13		13
3	y	2012-07-10	1-141	15	29	n			57										120	3		3
4	y	2012-07-10	1-141	15	29	n			57										120	9		9
5	y	2012-07-10	1-141	15	29	n			53										120	2		2
6	y	2012-07-10	1-141	15	29	n			73										120	4		4
7	y	2012-07-10	1-141	15	29	n			67										120	1		1
8	y	2012-07-10	1-141	15	29	n			42										120	2		2
9	y	2012-07-10	1-141	15	29	n			45										120	0		0
10	y	2012-07-10	1-141	15	29	n			46										120	0		0
11	y	2012-07-10	1-141	15	29	n			53										120	12		12
12	y	2012-07-10	1-141	15	29	n			64										120	5		5
13	y	2012-07-10	1-141	15	29	n			34										120	2		2
14	y	2012-07-10	1-141	15	29	n			42										120	12		12
15	y	2012-07-10	1-141	15	29	n			48										120	1		1
16	y	2012-07-10	1-141	15	29	n			72										120	4		4
17	y	2012-07-10	1-141	15	29	n			39										120	7		7
18	y	2012-07-10	1-141	15	29	n			62										120	1		1
19	y	2012-07-10	1-141	15	29	n			54										120	0		0
20	y	2012-07-10	1-141	15	29	n			38										120	5		5
21	y	2012-07-10	1-141	15	29	n			52										120	2		2
22	y	2012-07-10	1-141	15	29	n			67										120	11		11
23	y	2012-07-10	1-141	15	29	n			0										120	0		0
24	y	2012-07-10	1-141	15	29	n			45										120	0		0
25	y	2012-07-10	1-141	15	29	n			41										120	1		1
26	y	2012-07-10	1-141	15	29	n			57										120	0		0
27	y	2012-07-10	1-141	15	29	n			36										120	4		4
28	y	2012-07-10	1-141	15	29	n			47										120	0		0
29	y	2012-07-10	1-141	15	29	n			44										120	0		0
30	y	2012-07-10	1-141	15	29	n			56										120	1		1
31	y	2012-07-10	1-141	15	29	n			47										120	17		17
32	y	2012-07-10	1-141	15	29	n			53										120	1		1
33	y	2012-07-10	1-141	15	29	n			54										120	10		10
34	y	2012-07-10	1-141	15	29	n			59										120	6		6
35	y	2012-07-10	1-141	15	29	n			64										120	1		1
36	y	2012-07-10	1-141	15	29	n			76										120	3		3
37	y	2012-07-10	1-141	15	29	n			62										120	2		2
38	y	2012-07-10	1-141	15	29	n			46										120	0		0
39	y	2012-07-10	1-141	15	29	n			64										120	1		1
40	y	2012-07-10	1-141	15	29	n			49										120	4		4
41	y	2012-07-10	1-141	15	29	n			60										120	5		5
42	y	2012-07-10	1-141	15	29	n			67										120	5		5
43	y	2012-07-10	1-141	15	29	n			79										120	0		0
44	y	2012-07-10	1-141	15	29	n			50										120	0		0
45	y	2012-07-10	1-141	15	29	n			0										120	0		0
46	y	2012-07-10	1-141	15	29	n			54										120	2		2
47	y	2012-07-10	1-141	15	29	n			45										120	0		0
48	y	2012-07-10	1-141	15	29	n			62										120	7		7
49	y	2012-07-10	1-141	15	29	n			26										120	0		0
50	y	2012-07-10	1-141	15	29	n			41										120	2		2
1	y	2012-07-10	1-142	15	31	n			0										118	1		1
2	y	2012-07-10	1-142	15	31	n			0										118	0		0
3	y	2012-07-10	1-142	15	31	n			0										118	1		1
4	y	2012-07-10	1-142	15	31	n			0										118	3		3
5	y	2012-07-10	1-142	15	31	n			0										118	0		0
6	y	2012-07-10	1-142	15	31	n			0										118	2		2
7	y	2012-07-10	1-142	15	31	n			0										118	6		6
8	y	2012-07-10	1-142	15	31	n			0										118	3		3
9	y	2012-07-10	1-142	15	31	n			0										118	0		0
10	y	2012-07-10	1-142	15	31	n			0										118	1		1
11	y	2012-07-10	1-142	15	31	n			0										118	0		0
12	y	2012-07-10	1-142	15	31	n			0										118	0		0
13	y	2012-07-10	1-142	15	31	n			0										118	2		2
14	y	2012-07-10	1-142	15	31	n			1										118	1		1
15	y	2012-07-10	1-142	15	31	n			0										118	1		1
16	y	2012-07-10	1-142	15	31	n			0										118	2		2
17	y	2012-07-10	1-142	15	31	n			0										118	2		2
18	y	2012-07-10	1-142	15	31	n			0										118	2		2
19	y	2012-07-10	1-142	15	31	n			0										118	1		1
20	y	2012-07-10	1-142	15	31	n			0										118	4		4
21	y	2012-07-10	1-142	15	31	n			0										118	0		0
22	y	2012-07-10	1-142	15	31	n			0										118	1		1
23	y	2012-07-10	1-142	15	31	n			3										118	1		1
24	y	2012-07-10	1-142	15	31	n			0										118	1		1
25	y	2012-07-10	1-142	15	31	n			0										118	6		6
26	y	2012-07-10	1-142	15	31	n			0										118	1		1
27	y	2012-07-10	1-142	15	31	n			0										118	3		3
28	y	2012-07-10	1-142	15	31	n			0										118	10		10
29	y	2012-07-10	1-142	15	31	n			0										118	0		0
30	y	2012-07-10	1-142	15	31	n			0										118	1		1
31	y	2012-07-10	1-142	15	31	n			0										118	0		0
32	y	2012-07-10	1-142	15	31	n			0										118	0		0
33	y	2012-07-10	1-142	15	31	n			0										118	4		4
34	y	2012-07-10	1-142	15	31	n			0										118	0		0
35	y	2012-07-10	1-142	15	31	n			0										118	3		3
36	y	2012-07-10	1-142	15	31	n			0										118	5		5
37	y	2012-07-10	1-142	15	31	n			0										118	2		2
38	y	2012-07-10	1-142	15	31	n			4										118	3		3
39	y	2012-07-10	1-142	15	31	n			0										118	6		6
40	y	2012-07-10	1-142	15	31	n			0										118	3		3
41	y	2012-07-10	1-142	15	31	n			0										118	3		3
42	y	2012-07-10	1-142	15	31	n			0										118	4		4
43	y	2012-07-10	1-142	15	31	n			0										118	1		1
44	y	2012-07-10	1-142	15	31	n			0										118	4		4
45	y	2012-07-10	1-142	15	31	n			0										118	1		1
46	y	2012-07-10	1-142	15	31	n			0										118	1		1
47	y	2012-07-10	1-142	15	31	n			0										118	0		0
48	y	2012-07-10	1-142	15	31	n			4										118	5		5
49	y	2012-07-10	1-142	15	31	n			0										118	3		3
50	y	2012-07-10	1-142	15	31	n			0										118	1		1
1	y	2012-07-14	2-007	15	30	n			34										119	0		0
2	y	2012-07-14	2-007	15	30	n			14										119	0		0
3	y	2012-07-14	2-007	15	30	n			8										119	0		0
4	y	2012-07-14	2-007	15	30	n			30										119	0		0
5	y	2012-07-14	2-007	15	30	n			17										119	2		2
6	y	2012-07-14	2-007	15	30	n			17										119	0		0
7	y	2012-07-14	2-007	15	30	n			23										119	1		1
8	y	2012-07-14	2-007	15	30	n			28										119	0		0
9	y	2012-07-14	2-007	15	30	n			21										119	0		0
10	y	2012-07-14	2-007	15	30	n			24										119	0		0
11	y	2012-07-14	2-007	15	30	n			26										119	0		0
12	y	2012-07-14	2-007	15	30	n			12										119	0		0
13	y	2012-07-14	2-007	15	30	n			10										119	0		0
14	y	2012-07-14	2-007	15	30	n			3										119	2		2
15	y	2012-07-14	2-007	15	30	n			11										119	0		0
16	y	2012-07-14	2-007	15	30	n			13										119	0		0
17	y	2012-07-14	2-007	15	30	n			27										119	0		0
18	y	2012-07-14	2-007	15	30	n			23										119	0		0
19	y	2012-07-14	2-007	15	30	n			28										119	1		1
20	y	2012-07-14	2-007	15	30	n			14										119	0		0
21	y	2012-07-14	2-007	15	30	n			11										119	0		0
22	y	2012-07-14	2-007	15	30	n			27										119	0		0
23	y	2012-07-14	2-007	15	30	n			11										119	0		0
24	y	2012-07-14	2-007	15	30	n			2										119	1		1
25	y	2012-07-14	2-007	15	30	n			7										119	1		1
26	y	2012-07-14	2-007	15	30	n			11										119	1		1
27	y	2012-07-14	2-007	15	30	n			13										119	0		0
28	y	2012-07-14	2-007	15	30	n			16										119	0		0
29	y	2012-07-14	2-007	15	30	n			19										119	0		0
30	y	2012-07-14	2-007	15	30	n			7										119	0		0
31	y	2012-07-14	2-007	15	30	n			13										119	0		0
32	y	2012-07-14	2-007	15	30	n			27										119	0		0
33	y	2012-07-14	2-007	15	30	n			7										119	0		0
34	y	2012-07-14	2-007	15	30	n			2										119	1		1
35	y	2012-07-14	2-007	15	30	n			11										119	0		0
36	y	2012-07-14	2-007	15	30	n			15										119	1		1
37	y	2012-07-14	2-007	15	30	n			10										119	0		0
38	y	2012-07-14	2-007	15	30	n			0										119	0		0
39	y	2012-07-14	2-007	15	30	n			12										119	0		0
40	y	2012-07-14	2-007	15	30	n			5										119	0		0
41	y	2012-07-14	2-007	15	30	n			7										119	0		0
42	y	2012-07-14	2-007	15	30	n			7										119	0		0
43	y	2012-07-14	2-007	15	30	n			13										119	0		0
44	y	2012-07-14	2-007	15	30	n			10										119	0		0
45	y	2012-07-14	2-007	15	30	n			1										119	0		0
46	y	2012-07-14	2-007	15	30	n			5										119	0		0
47	y	2012-07-14	2-007	15	30	n			16										119	0		0
48	y	2012-07-14	2-007	15	30	n			14										119	0		0
49	y	2012-07-14	2-007	15	30	n			16										119	2		2
50	y	2012-07-14	2-007	15	30	n			9										119	0		0
1	y	2012-07-14	2-008	15	32	n			0										120	0		0
2	y	2012-07-14	2-008	15	32	n			0										120	2		2
3	y	2012-07-14	2-008	15	32	n			0										120	0		0
4	y	2012-07-14	2-008	15	32	n			0										120	2		2
5	y	2012-07-14	2-008	15	32	n			0										120	0		0
6	y	2012-07-14	2-008	15	32	n			0										120	0		0
7	y	2012-07-14	2-008	15	32	n			0										120	1		1
8	y	2012-07-14	2-008	15	32	n			2										120	0		0
9	y	2012-07-14	2-008	15	32	n			0										120	0		0
10	y	2012-07-14	2-008	15	32	n			0										120	0		0
11	y	2012-07-14	2-008	15	32	n			0										120	0		0
12	y	2012-07-14	2-008	15	32	n			0										120	2		2
13	y	2012-07-14	2-008	15	32	n			0										120	0		0
14	y	2012-07-14	2-008	15	32	n			0										120	0		0
15	y	2012-07-14	2-008	15	32	n			0										120	0		0
16	y	2012-07-14	2-008	15	32	n			0										120	1		1
17	y	2012-07-14	2-008	15	32	n			0										120	0		0
18	y	2012-07-14	2-008	15	32	n			0										120	0		0
19	y	2012-07-14	2-008	15	32	n			0										120	4		4
20	y	2012-07-14	2-008	15	32	n			0										120	1		1
21	y	2012-07-14	2-008	15	32	n			0										120	0		0
22	y	2012-07-14	2-008	15	32	n			0										120	0		0
23	y	2012-07-14	2-008	15	32	n			0										120	8		8
24	y	2012-07-14	2-008	15	32	n			0										120	0		0
25	y	2012-07-14	2-008	15	32	n			0										120	0		0
26	y	2012-07-14	2-008	15	32	n			0										120	0		0
27	y	2012-07-14	2-008	15	32	n			0										120	1		1
28	y	2012-07-14	2-008	15	32	n			0										120	0		0
29	y	2012-07-14	2-008	15	32	n			0										120	0		0
30	y	2012-07-14	2-008	15	32	n			0										120	0		0
31	y	2012-07-14	2-008	15	32	n			0										120	0		0
32	y	2012-07-14	2-008	15	32	n			0										120	1		1
33	y	2012-07-14	2-008	15	32	n			0										120	3		3
34	y	2012-07-14	2-008	15	32	n			0										120	0		0
35	y	2012-07-14	2-008	15	32	n			0										120	0		0
36	y	2012-07-14	2-008	15	32	n			0										120	0		0
37	y	2012-07-14	2-008	15	32	n			0										120	0		0
38	y	2012-07-14	2-008	15	32	n			0										120	0		0
39	y	2012-07-14	2-008	15	32	n			0										120	0		0
40	y	2012-07-14	2-008	15	32	n			0										120	0		0
41	y	2012-07-14	2-008	15	32	n			0										120	0		0
42	y	2012-07-14	2-008	15	32	n			0										120	0		0
43	y	2012-07-14	2-008	15	32	n			0										120	0		0
44	y	2012-07-14	2-008	15	32	n			0										120	1		1
45	y	2012-07-14	2-008	15	32	n			0										120	2		2
46	y	2012-07-14	2-008	15	32	n			0										120	0		0
47	y	2012-07-14	2-008	15	32	n			0										120	0		0
48	y	2012-07-14	2-008	15	32	n			0										120	4		4
49	y	2012-07-14	2-008	15	32	n			0										120	0		0
50	y	2012-07-14	2-008	15	32	n			0										120	0		0
1	y	2012-07-14	2-005	25	30	n			0										121	0		0
2	y	2012-07-14	2-005	25	30	n			0										121	0		0
3	y	2012-07-14	2-005	25	30	n			11										121	0		0
4	y	2012-07-14	2-005	25	30	n			0										121	0		0
5	y	2012-07-14	2-005	25	30	n			0										121	0		0
6	y	2012-07-14	2-005	25	30	n			8										121	0		0
7	y	2012-07-14	2-005	25	30	n			2										121	0		0
8	y	2012-07-14	2-005	25	30	n			2										121	0		0
9	y	2012-07-14	2-005	25	30	n			14										121	0		0
10	y	2012-07-14	2-005	25	30	n			3										121	26		26
11	y	2012-07-14	2-005	25	30	n			3										121	0		0
12	y	2012-07-14	2-005	25	30	n			9										121	0		0
13	y	2012-07-14	2-005	25	30	n			4										121	0		0
14	y	2012-07-14	2-005	25	30	n			9										121	0		0
15	y	2012-07-14	2-005	25	30	n			4										121	0		0
16	y	2012-07-14	2-005	25	30	n			0										121	0		0
17	y	2012-07-14	2-005	25	30	n			0										121	1		1
18	y	2012-07-14	2-005	25	30	n			0										121	0		0
19	y	2012-07-14	2-005	25	30	n			0										121	0		0
20	y	2012-07-14	2-005	25	30	n			0										121	0		0
21	y	2012-07-14	2-005	25	30	n			3										121	0		0
22	y	2012-07-14	2-005	25	30	n			0										121	0		0
23	y	2012-07-14	2-005	25	30	n			0										121	0		0
24	y	2012-07-14	2-005	25	30	n			5										121	0		0
25	y	2012-07-14	2-005	25	30	n			5										121	0		0
26	y	2012-07-14	2-005	25	30	n			0										121	0		0
27	y	2012-07-14	2-005	25	30	n			3										121	0		0
28	y	2012-07-14	2-005	25	30	n			0										121	0		0
29	y	2012-07-14	2-005	25	30	n			0										121	0		0
30	y	2012-07-14	2-005	25	30	n			0										121	0		0
31	y	2012-07-14	2-005	25	30	n			6										121	0		0
32	y	2012-07-14	2-005	25	30	n			5										121	0		0
33	y	2012-07-14	2-005	25	30	n			6										121	0		0
34	y	2012-07-14	2-005	25	30	n			3										121	0		0
35	y	2012-07-14	2-005	25	30	n			0										121	0		0
36	y	2012-07-14	2-005	25	30	n			0										121	0		0
37	y	2012-07-14	2-005	25	30	n			6										121	0		0
38	y	2012-07-14	2-005	25	30	n			6										121	0		0
39	y	2012-07-14	2-005	25	30	n			13										121	0		0
40	y	2012-07-14	2-005	25	30	n			2										121	0		0
41	y	2012-07-14	2-005	25	30	n			0										121	11		11
42	y	2012-07-14	2-005	25	30	n			0										121	0		0
43	y	2012-07-14	2-005	25	30	n			0										121	0		0
44	y	2012-07-14	2-005	25	30	n			10										121	0		0
45	y	2012-07-14	2-005	25	30	n			0										121	0		0
46	y	2012-07-14	2-005	25	30	n			6										121	0		0
47	y	2012-07-14	2-005	25	30	n			0										121	0		0
48	y	2012-07-14	2-005	25	30	n			0										121	0		0
49	y	2012-07-14	2-005	25	30	n			4										121	0		0
50	y	2012-07-14	2-005	25	30	n			4										121	0		0
1	y	2012-07-14	2-006	25	32	n			0										122	0		0
2	y	2012-07-14	2-006	25	32	n			0										122	2		2
3	y	2012-07-14	2-006	25	32	n			0										122	0		0
4	y	2012-07-14	2-006	25	32	n			0										122	0		0
5	y	2012-07-14	2-006	25	32	n			0										122	0		0
6	y	2012-07-14	2-006	25	32	n			0										122	0		0
7	y	2012-07-14	2-006	25	32	n			0										122	0		0
8	y	2012-07-14	2-006	25	32	n			0										122	3		3
9	y	2012-07-14	2-006	25	32	n			0										122	0		0
10	y	2012-07-14	2-006	25	32	n			0										122	0		0
11	y	2012-07-14	2-006	25	32	n			0										122	0		0
12	y	2012-07-14	2-006	25	32	n			0										122	0		0
13	y	2012-07-14	2-006	25	32	n			0										122	0		0
14	y	2012-07-14	2-006	25	32	n			0										122	0		0
15	y	2012-07-14	2-006	25	32	n			0										122	0		0
16	y	2012-07-14	2-006	25	32	n			0										122	0		0
17	y	2012-07-14	2-006	25	32	n			0										122	0		0
18	y	2012-07-14	2-006	25	32	n			0										122	0		0
19	y	2012-07-14	2-006	25	32	n			0										122	2		2
20	y	2012-07-14	2-006	25	32	n			0										122	0		0
21	y	2012-07-14	2-006	25	32	n			0										122	0		0
22	y	2012-07-14	2-006	25	32	n			0										122	0		0
23	y	2012-07-14	2-006	25	32	n			0										122	0		0
24	y	2012-07-14	2-006	25	32	n			0										122	0		0
25	y	2012-07-14	2-006	25	32	n			0										122	0		0
26	y	2012-07-14	2-006	25	32	n			0										122	0		0
27	y	2012-07-14	2-006	25	32	n			0										122	0		0
28	y	2012-07-14	2-006	25	32	n			0										122	0		0
29	y	2012-07-14	2-006	25	32	n			0										122	0		0
30	y	2012-07-14	2-006	25	32	n			0										122	0		0
31	y	2012-07-14	2-006	25	32	n			0										122	0		0
32	y	2012-07-14	2-006	25	32	n			0										122	0		0
33	y	2012-07-14	2-006	25	32	n			0										122	0		0
34	y	2012-07-14	2-006	25	32	n			0										122	0		0
35	y	2012-07-14	2-006	25	32	n			0										122	0		0
36	y	2012-07-14	2-006	25	32	n			0										122	0		0
37	y	2012-07-14	2-006	25	32	n			0										122	0		0
38	y	2012-07-14	2-006	25	32	n			0										122	0		0
39	y	2012-07-14	2-006	25	32	n			0										122	0		0
40	y	2012-07-14	2-006	25	32	n			0										122	0		0
41	y	2012-07-14	2-006	25	32	n			0										122	0		0
42	y	2012-07-14	2-006	25	32	n			0										122	0		0
43	y	2012-07-14	2-006	25	32	n			0										122	0		0
44	y	2012-07-14	2-006	25	32	n			0										122	1		1
45	y	2012-07-14	2-006	25	32	n			0										122	0		0
46	y	2012-07-14	2-006	25	32	n			0										122	1		1
47	y	2012-07-14	2-006	25	32	n			0										122	0		0
48	y	2012-07-14	2-006	25	32	n			0										122	0		0
49	y	2012-07-14	2-006	25	32	n			0										122	0		0
50	y	2012-07-14	2-006	25	32	n			0										122	0		0
1	y	2012-07-26	2-018	23	31	n			1										122	0		0
2	y	2012-07-26	2-018	23	31	n			0										122	1		1
3	y	2012-07-26	2-018	23	31	n			1										122	0		0
4	y	2012-07-26	2-018	23	31	n			0										122	0		0
5	y	2012-07-26	2-018	23	31	n			0										122	0		0
6	y	2012-07-26	2-018	23	31	n			0										122	0		0
7	y	2012-07-26	2-018	23	31	n			0										122	0		0
8	y	2012-07-26	2-018	23	31	n			0										122	3		3
9	y	2012-07-26	2-018	23	31	n			0										122	0		0
10	y	2012-07-26	2-018	23	31	n			0										122	4		4
11	y	2012-07-26	2-018	23	31	n			0										122	0		0
12	y	2012-07-26	2-018	23	31	n			0										122	0		0
13	y	2012-07-26	2-018	23	31	n			1										122	0		0
14	y	2012-07-26	2-018	23	31	n			0										122	2		2
15	y	2012-07-26	2-018	23	31	n			1										122	0		0
16	y	2012-07-26	2-018	23	31	n			0										122	0		0
17	y	2012-07-26	2-018	23	31	n			0										122	1		1
18	y	2012-07-26	2-018	23	31	n			0										122	0		0
19	y	2012-07-26	2-018	23	31	n			0										122	2		2
20	y	2012-07-26	2-018	23	31	n			0										122	1		1
21	y	2012-07-26	2-018	23	31	n			0										122	0		0
22	y	2012-07-26	2-018	23	31	n			0										122	0		0
23	y	2012-07-26	2-018	23	31	n			0										122	0		0
24	y	2012-07-26	2-018	23	31	n			0										122	1		1
25	y	2012-07-26	2-018	23	31	n			0										122	0		0
26	y	2012-07-26	2-018	23	31	n			0										122	1		1
27	y	2012-07-26	2-018	23	31	n			0										122	0		0
28	y	2012-07-26	2-018	23	31	n			0										122	1		1
29	y	2012-07-26	2-018	23	31	n			0										122	4		4
30	y	2012-07-26	2-018	23	31	n			0										122	0		0
31	y	2012-07-26	2-018	23	31	n			0										122	2		2
32	y	2012-07-26	2-018	23	31	n			0										122	0		0
33	y	2012-07-26	2-018	23	31	n			0										122	1		1
34	y	2012-07-26	2-018	23	31	n			0										122	1		1
35	y	2012-07-26	2-018	23	31	n			0										122	0		0
36	y	2012-07-26	2-018	23	31	n			2										122	2		2
37	y	2012-07-26	2-018	23	31	n			0										122	0		0
38	y	2012-07-26	2-018	23	31	n			0										122	0		0
39	y	2012-07-26	2-018	23	31	n			0										122	3		3
40	y	2012-07-26	2-018	23	31	n			0										122	1		1
41	y	2012-07-26	2-018	23	31	n			0										122	0		0
42	y	2012-07-26	2-018	23	31	n			0										122	0		0
43	y	2012-07-26	2-018	23	31	n			0										122	0		0
44	y	2012-07-26	2-018	23	31	n			1										122	4		4
45	y	2012-07-26	2-018	23	31	n			0										122	0		0
46	y	2012-07-26	2-018	23	31	n			0										122	0		0
47	y	2012-07-26	2-018	23	31	n			0										122	1		1
48	y	2012-07-26	2-018	23	31	n			0										122	1		1
49	y	2012-07-26	2-018	23	31	n			2										122	1		1
50	y	2012-07-26	2-018	23	31	n			0										122	0		0
1	y	2012-07-26	2-017	25	31	n			0										121	0		0
2	y	2012-07-26	2-017	25	31	n			0										121	0		0
3	y	2012-07-26	2-017	25	31	n			0										121	0		0
4	y	2012-07-26	2-017	25	31	n			0										121	3		3
5	y	2012-07-26	2-017	25	31	n			0										121	0		0
6	y	2012-07-26	2-017	25	31	n			0										121	0		0
7	y	2012-07-26	2-017	25	31	n			0										121	0		0
8	y	2012-07-26	2-017	25	31	n			0										121	0		0
9	y	2012-07-26	2-017	25	31	n			0										121	0		0
10	y	2012-07-26	2-017	25	31	n			0										121	1		1
11	y	2012-07-26	2-017	25	31	n			0										121	1		1
12	y	2012-07-26	2-017	25	31	n			0										121	1		1
13	y	2012-07-26	2-017	25	31	n			0										121	0		0
14	y	2012-07-26	2-017	25	31	n			0										121	1		1
15	y	2012-07-26	2-017	25	31	n			0										121	0		0
16	y	2012-07-26	2-017	25	31	n			0										121	2		2
17	y	2012-07-26	2-017	25	31	n			0										121	0		0
18	y	2012-07-26	2-017	25	31	n			0										121	2		2
19	y	2012-07-26	2-017	25	31	n			0										121	0		0
20	y	2012-07-26	2-017	25	31	n			0										121	1		1
21	y	2012-07-26	2-017	25	31	n			0										121	0		0
22	y	2012-07-26	2-017	25	31	n			0										121	0		0
23	y	2012-07-26	2-017	25	31	n			0										121	2		2
24	y	2012-07-26	2-017	25	31	n			0										121	0		0
25	y	2012-07-26	2-017	25	31	n			0										121	0		0
26	y	2012-07-26	2-017	25	31	n			0										121	0		0
27	y	2012-07-26	2-017	25	31	n			0										121	0		0
28	y	2012-07-26	2-017	25	31	n			0										121	0		0
29	y	2012-07-26	2-017	25	31	n			0										121	0		0
30	y	2012-07-26	2-017	25	31	n			0										121	0		0
31	y	2012-07-26	2-017	25	31	n			0										121	1		1
32	y	2012-07-26	2-017	25	31	n			0										121	1		1
33	y	2012-07-26	2-017	25	31	n			0										121	5		5
34	y	2012-07-26	2-017	25	31	n			0										121	1		1
35	y	2012-07-26	2-017	25	31	n			0										121	0		0
36	y	2012-07-26	2-017	25	31	n			0										121	0		0
37	y	2012-07-26	2-017	25	31	n			0										121	0		0
38	y	2012-07-26	2-017	25	31	n			0										121	1		1
39	y	2012-07-26	2-017	25	31	n			0										121	0		0
40	y	2012-07-26	2-017	25	31	n			0										121	0		0
41	y	2012-07-26	2-017	25	31	n			0										121	1		1
42	y	2012-07-26	2-017	25	31	n			0										121	0		0
43	y	2012-07-26	2-017	25	31	n			0										121	2		2
44	y	2012-07-26	2-017	25	31	n			0										121	0		0
45	y	2012-07-26	2-017	25	31	n			0										121	0		0
46	y	2012-07-26	2-017	25	31	n			0										121	0		0
47	y	2012-07-26	2-017	25	31	n			0										121	0		0
48	y	2012-07-26	2-017	25	31	n			0										121	3		3
49	y	2012-07-26	2-017	25	31	n			0										121	3		3
50	y	2012-07-26	2-017	25	31	n			0										121	6		6
1	y	2014-01-22	2-106	25	28	n	41	8	49											y		500
2	y	2014-01-22	2-106	25	28	n	45	13	58											y		500
3	y	2014-01-22	2-106	25	28	n	23	0	23											y		500
4	y	2014-01-22	2-106	25	28	n	32	7	39											y		500
5	y	2014-01-22	2-106	25	28	n	17	0	17											y		500
6	y	2014-01-22	2-106	25	28	n	42	14	56											y		500
7	y	2014-01-22	2-106	25	28	n	41	17	58											y		500
8	y	2014-01-22	2-106	25	28	n	57	18	75											y		500
9	y	2014-01-22	2-106	25	28	n	10	0	10											y		500
10	y	2014-01-22	2-106	25	28	n	13	1	14											y		500
11	y	2014-01-22	2-106	25	28	n	31	0	31											y		500
12	y	2014-01-22	2-106	25	28	n	53	21	74											y		500
13	y	2014-01-22	2-106	25	28	n	66	12	78											y		500
14	y	2014-01-22	2-106	25	28	n	69	27	96											y		500
15	y	2014-01-22	2-106	25	28	n	54	15	69											y		500
16	y	2014-01-22	2-106	25	28	n	52	10	62											y		500
17	y	2014-01-22	2-106	25	28	n	36	18	54											y		500
18	y	2014-01-22	2-106	25	28	n	60	15	75											y		500
19	y	2014-01-22	2-106	25	28	n	66	11	77											y		500
20	y	2014-01-22	2-106	25	28	n	33	5	38											y		500
21	y	2014-01-22	2-106	25	28	n	36	14	50											y		500
22	y	2014-01-22	2-106	25	28	n	27	30	57											y		500
23	y	2014-01-22	2-106	25	28	n	41	19	60											y		500
24	y	2014-01-22	2-106	25	28	n	48	13	61											y		500
25	y	2014-01-22	2-106	25	28	n	39	5	44											y		500
26	y	2014-01-22	2-106	25	28	n	50	28	78											y		500
27	y	2014-01-22	2-106	25	28	n	80	22	102											y		500
28	y	2014-01-22	2-106	25	28	n	38	11	49											y		500
29	y	2014-01-22	2-106	25	28	n	52	6	58											y		500
30	y	2014-01-22	2-106	25	28	n	67	4	71											y		500
31	y	2014-01-22	2-106	25	28	n	65	14	79											y		500
32	y	2014-01-22	2-106	25	28	n	0	0	0											y		500
33	y	2014-01-22	2-106	25	28	n	27	9	36											y		500
34	y	2014-01-22	2-106	25	28	n	48	12	60											y		500
35	y	2014-01-22	2-106	25	28	n	22	2	24											y		500
36	y	2014-01-22	2-106	25	28	n	44	21	65											y		500
37	y	2014-01-22	2-106	25	28	n	50	6	56											y		500
38	y	2014-01-22	2-106	25	28	n	20	7	27											y		500
39	y	2014-01-22	2-106	25	28	n	52	17	69											y		500
40	y	2014-01-22	2-106	25	28	n	43	17	60											y		500
41	y	2014-01-22	2-106	25	28	n	51	12	63											y		500
42	y	2014-01-22	2-106	25	28	n	70	26	96											y		500
43	y	2014-01-22	2-106	25	28	n	44	18	62											y		500
44	y	2014-01-22	2-106	25	28	n	46	27	73											y		500
45	y	2014-01-22	2-106	25	28	n	55	8	63											y		500
46	y	2014-01-22	2-106	25	28	n	56	25	81											y		500
47	y	2014-01-22	2-106	25	28	n	49	13	62											y		500
48	y	2014-01-22	2-106	25	28	n	55	22	77											y		500
49	y	2014-01-22	2-106	25	28	n	43	12	55											y		500
50	y	2014-01-22	2-106	25	28	n	49	25	74											y		500
1	y	2014-01-22	2-107	25	29	n			20													2
2	y	2014-01-22	2-107	25	29	n			18													18
3	y	2014-01-22	2-107	25	29	n			19													1
4	y	2014-01-22	2-107	25	29	n			0													5
5	y	2014-01-22	2-107	25	29	n			13													0
6	y	2014-01-22	2-107	25	29	n			13													0
7	y	2014-01-22	2-107	25	29	n			19													0
8	y	2014-01-22	2-107	25	29	n			10													0
9	y	2014-01-22	2-107	25	29	n			31													0
10	y	2014-01-22	2-107	25	29	n			2													1
11	y	2014-01-22	2-107	25	29	n			29													0
12	y	2014-01-22	2-107	25	29	n			26													0
13	y	2014-01-22	2-107	25	29	n			8													0
14	y	2014-01-22	2-107	25	29	n			8													0
15	y	2014-01-22	2-107	25	29	n			28													0
16	y	2014-01-22	2-107	25	29	n			24													0
17	y	2014-01-22	2-107	25	29	n			6													0
18	y	2014-01-22	2-107	25	29	n			10													0
19	y	2014-01-22	2-107	25	29	n			9													1
20	y	2014-01-22	2-107	25	29	n			19													0
21	y	2014-01-22	2-107	25	29	n			10													3
22	y	2014-01-22	2-107	25	29	n			28													0
23	y	2014-01-22	2-107	25	29	n			24													0
24	y	2014-01-22	2-107	25	29	n			10													2
25	y	2014-01-22	2-107	25	29	n			12													1
26	y	2014-01-22	2-107	25	29	n			14													2
27	y	2014-01-22	2-107	25	29	n			4													0
28	y	2014-01-22	2-107	25	29	n			27													0
29	y	2014-01-22	2-107	25	29	n			10													0
30	y	2014-01-22	2-107	25	29	n			16													1
31	y	2014-01-22	2-107	25	29	n			20													0
32	y	2014-01-22	2-107	25	29	n			18													8
33	y	2014-01-22	2-107	25	29	n			18													0
34	y	2014-01-22	2-107	25	29	n			8													0
35	y	2014-01-22	2-107	25	29	n			3													0
36	y	2014-01-22	2-107	25	29	n			42													0
37	y	2014-01-22	2-107	25	29	n			19													0
38	y	2014-01-22	2-107	25	29	n			10													1
39	y	2014-01-22	2-107	25	29	n			15													0
40	y	2014-01-22	2-107	25	29	n			18													1
41	y	2014-01-22	2-107	25	29	n			25													0
42	y	2014-01-22	2-107	25	29	n			12													0
43	y	2014-01-22	2-107	25	29	n			9													2
44	y	2014-01-22	2-107	25	29	n			4													1
45	y	2014-01-22	2-107	25	29	n			26													2
46	y	2014-01-22	2-107	25	29	n			16													0
47	y	2014-01-22	2-107	25	29	n			0													0
48	y	2014-01-22	2-107	25	29	n			15													0
49	y	2014-01-22	2-107	25	29	n			27													0
50	y	2014-01-22	2-107	25	29	n			21													1
1	n	2014-01-27	2-110	25	30	n			0
2	y	2014-01-27	2-110	25	30	n			3													1
3	y	2014-01-27	2-110	25	30	n			8													0
4	y	2014-01-27	2-110	25	30	n			10													0
5	y	2014-01-27	2-110	25	30	n			2													0
6	y	2014-01-27	2-110	25	30	n			0													0
7	y	2014-01-27	2-110	25	30	n			8													0
8	y	2014-01-27	2-110	25	30	n			3													0
9	y	2014-01-27	2-110	25	30	n			5													2
10	y	2014-01-27	2-110	25	30	n			6													0
11	y	2014-01-27	2-110	25	30	n			7													21
12	y	2014-01-27	2-110	25	30	n			11													0
13	y	2014-01-27	2-110	25	30	n			0													0
14	y	2014-01-27	2-110	25	30	n			0													0
15	y	2014-01-27	2-110	25	30	n			0													0
16	y	2014-01-27	2-110	25	30	n			0													0
17	y	2014-01-27	2-110	25	30	n			6													0
18	y	2014-01-27	2-110	25	30	n			0													0
19	y	2014-01-27	2-110	25	30	n			3													0
20	y	2014-01-27	2-110	25	30	n			1													0
21	y	2014-01-27	2-110	25	30	n			3													0
22	y	2014-01-27	2-110	25	30	n			0													0
23	y	2014-01-27	2-110	25	30	n			9													0
24	y	2014-01-27	2-110	25	30	n			0													0
25	y	2014-01-27	2-110	25	30	n			0													0
26	y	2014-01-27	2-110	25	30	n			9													0
27	y	2014-01-27	2-110	25	30	n			19													0
28	y	2014-01-27	2-110	25	30	n			14													0
29	y	2014-01-27	2-110	25	30	n			0													0
30	y	2014-01-27	2-110	25	30	n			0													0
31	y	2014-01-27	2-110	25	30	n			12													0
32	y	2014-01-27	2-110	25	30	n			6													0
33	y	2014-01-27	2-110	25	30	n			16													0
34	y	2014-01-27	2-110	25	30	n			3													0
35	y	2014-01-27	2-110	25	30	n			10													0
36	y	2014-01-27	2-110	25	30	n			6													0
37	y	2014-01-27	2-110	25	30	n			7													0
38	y	2014-01-27	2-110	25	30	n			0													0
39	y	2014-01-27	2-110	25	30	n			0													0
40	y	2014-01-27	2-110	25	30	n			9													0
41	y	2014-01-27	2-110	25	30	n			4													0
42	y	2014-01-27	2-110	25	30	n			16													0
43	y	2014-01-27	2-110	25	30	n			4													0
44	y	2014-01-27	2-110	25	30	n			2													0
45	y	2014-01-27	2-110	25	30	n			0													0
46	y	2014-01-27	2-110	25	30	n			0													0
47	y	2014-01-27	2-110	25	30	n			0													1
48	y	2014-01-27	2-110	25	30	n			11													2
49	y	2014-01-27	2-110	25	30	n			3													0
50	y	2014-01-27	2-110	25	30	n			0													0
1	y	2014-01-27	2-111	25	31	n			0	24	6											2
2	y	2014-01-27	2-111	25	31	n			0	24	1											0
3	y	2014-01-27	2-111	25	31	n			0	24	2											0
4	y	2014-01-27	2-111	25	31	n			0	24	3											6
5	y	2014-01-27	2-111	25	31	n			0	24	9											0
6	y	2014-01-27	2-111	25	31	n			0	24	5											0
7	y	2014-01-27	2-111	25	31	n			0	24	6											0
8	y	2014-01-27	2-111	25	31	n			0	24	2											0
9	y	2014-01-27	2-111	25	31	n			0	24	6											2
10	y	2014-01-27	2-111	25	31	n			0	24	2											0
11	y	2014-01-27	2-111	25	31	n			0	24	7											1
12	y	2014-01-27	2-111	25	31	n			0	24	14											0
13	y	2014-01-27	2-111	25	31	n			0	24	1											1
14	y	2014-01-27	2-111	25	31	n			0	24	4											0
15	y	2014-01-27	2-111	25	31	n			0	24	1											0
16	y	2014-01-27	2-111	25	31	n			0	24	5											0
17	y	2014-01-27	2-111	25	31	n			0	24												0
18	y	2014-01-27	2-111	25	31	n			0	24	2											0
19	y	2014-01-27	2-111	25	31	n			0	24	8											1
20	y	2014-01-27	2-111	25	31	n			0	24	6											2
21	y	2014-01-27	2-111	25	31	n			0	24	0											0
22	y	2014-01-27	2-111	25	31	n			0	24	18											6
23	y	2014-01-27	2-111	25	31	n			0	24	3											0
24	y	2014-01-27	2-111	25	31	n			0	24	3											2
25	y	2014-01-27	2-111	25	31	n			0	24	7											1
26	y	2014-01-27	2-111	25	31	n			0	24	0											0
27	y	2014-01-27	2-111	25	31	n			0	24	6											0
28	y	2014-01-27	2-111	25	31	n			0	24	3											8
29	y	2014-01-27	2-111	25	31	n			0	24	0											0
30	y	2014-01-27	2-111	25	31	n			0	24	8											0
31	y	2014-01-27	2-111	25	31	n			0	24	7											0
32	y	2014-01-27	2-111	25	31	n			0	24	6											0
33	y	2014-01-27	2-111	25	31	n			0	24	5											0
34	y	2014-01-27	2-111	25	31	n			0	24	1											0
35	y	2014-01-27	2-111	25	31	n			0	24	4											31
36	y	2014-01-27	2-111	25	31	n			2	24	5											0
37	y	2014-01-27	2-111	25	31	n			0	24	14											0
38	y	2014-01-27	2-111	25	31	n			0	24	8											0
39	y	2014-01-27	2-111	25	31	n			0	24	5											0
40	y	2014-01-27	2-111	25	31	n			0	24	9											1
41	y	2014-01-27	2-111	25	31	n			0	24	1											0
42	y	2014-01-27	2-111	25	31	n			0	24	7											0
43	y	2014-01-27	2-111	25	31	n			0	24	9											2
44	y	2014-01-27	2-111	25	31	n			0	24	7											16
45	y	2014-01-27	2-111	25	31	n			0	24	3											0
46	y	2014-01-27	2-111	25	31	n			0	24	10											1
47	y	2014-01-27	2-111	25	31	n			0	24	5											3
48	y	2014-01-27	2-111	25	31	n			0	24	0											2
49	y	2014-01-27	2-111	25	31	n			0	24	0											0
50	y	2014-01-27	2-111	25	31	n			0	24	1											0
1	y	2014-02-05	2-119	25	29	n			9													0
2	y	2014-02-05	2-119	25	29	n			21													14
3	y	2014-02-05	2-119	25	29	n			25													0
4	y	2014-02-05	2-119	25	29	n			26													2
5	y	2014-02-05	2-119	25	29	n			10													1
6	y	2014-02-05	2-119	25	29	n			11													0
7	y	2014-02-05	2-119	25	29	n			25													2
8	y	2014-02-05	2-119	25	29	n			35													4
9	y	2014-02-05	2-119	25	29	n			11													6
10	y	2014-02-05	2-119	25	29	n																0
11	y	2014-02-05	2-119	25	29	n			24													0
12	y	2014-02-05	2-119	25	29	n			18													1
13	y	2014-02-05	2-119	25	29	n			6													0
14	y	2014-02-05	2-119	25	29	n			29													6
15	y	2014-02-05	2-119	25	29	n			19													0
16	y	2014-02-05	2-119	25	29	n			16													1
17	y	2014-02-05	2-119	25	29	n			8													1
18	y	2014-02-05	2-119	25	29	n			18													0
19	y	2014-02-05	2-119	25	29	n			17													4
20	y	2014-02-05	2-119	25	29	n			20													0
21	y	2014-02-05	2-119	25	29	n			5													0
22	y	2014-02-05	2-119	25	29	n			15													1
23	y	2014-02-05	2-119	25	29	n			7													0
24	y	2014-02-05	2-119	25	29	n			6													6
25	y	2014-02-05	2-119	25	29	n			11													3
26	y	2014-02-05	2-119	25	29	n			20													0
27	y	2014-02-05	2-119	25	29	n			29													0
28	y	2014-02-05	2-119	25	29	n			33													1
29	y	2014-02-05	2-119	25	29	n			16													0
30	y	2014-02-05	2-119	25	29	n			21													1
31	y	2014-02-05	2-119	25	29	n			4													0
32	y	2014-02-05	2-119	25	29	n			1													1
33	y	2014-02-05	2-119	25	29	n			22													0
34	y	2014-02-05	2-119	25	29	n			18													0
35	y	2014-02-05	2-119	25	29	n			11													0
36	y	2014-02-05	2-119	25	29	n			13													0
37	y	2014-02-05	2-119	25	29	n			4													1
38	y	2014-02-05	2-119	25	29	n			25													0
39	y	2014-02-05	2-119	25	29	n			34													1
40	y	2014-02-05	2-119	25	29	n			24													0
41	y	2014-02-05	2-119	25	29	n			16													0
42	y	2014-02-05	2-119	25	29	n			21													1
43	y	2014-02-05	2-119	25	29	n			22													0
44	y	2014-02-05	2-119	25	29	n			12													0
45	y	2014-02-05	2-119	25	29	n			12													0
46	y	2014-02-05	2-119	25	29	n			17													0
47	y	2014-02-05	2-119	25	29	n			17													7
48	y	2014-02-05	2-119	25	29	n			22													2
49	y	2014-02-05	2-119	25	29	n			7													1
50	y	2014-02-05	2-119	25	29	n			18													3
1	y	2014-02-05	2-120	25	30.5	n			10	24	12											0
2	y	2014-02-05	2-120	25	30.5	n			0	24	4											0
3	y	2014-02-05	2-120	25	30.5	n			1	24	11											0
4	y	2014-02-05	2-120	25	30.5	n			0	24	11											0
5	y	2014-02-05	2-120	25	30.5	n			0	24	11											0
6	y	2014-02-05	2-120	25	30.5	n			5	24	15											0
7	y	2014-02-05	2-120	25	30.5	n			5	24	16											0
8	y	2014-02-05	2-120	25	30.5	n			0	24	0											0
9	y	2014-02-05	2-120	25	30.5	n			0	24	7											0
10	y	2014-02-05	2-120	25	30.5	n			0	24	15											0
11	y	2014-02-05	2-120	25	30.5	n			0	24	3											3
12	y	2014-02-05	2-120	25	30.5	n			0	24	5											0
13	y	2014-02-05	2-120	25	30.5	n			0	24	7											0
14	y	2014-02-05	2-120	25	30.5	n			9	24	10											0
15	y	2014-02-05	2-120	25	30.5	n			0	24	3											0
16	y	2014-02-05	2-120	25	30.5	n			0	24	10											0
17	y	2014-02-05	2-120	25	30.5	n			0	24	10											0
18	y	2014-02-05	2-120	25	30.5	n			0	24	8											2
19	y	2014-02-05	2-120	25	30.5	n			3	24	7											0
20	y	2014-02-05	2-120	25	30.5	n			0	24	6											0
21	y	2014-02-05	2-120	25	30.5	n			0	24												0
22	y	2014-02-05	2-120	25	30.5	n			2	24	8											0
23	y	2014-02-05	2-120	25	30.5	n			0	24	6											0
24	y	2014-02-05	2-120	25	30.5	n			0	24	10											0
25	y	2014-02-05	2-120	25	30.5	n			5	24												0
26	y	2014-02-05	2-120	25	30.5	n			0	24	9											0
27	y	2014-02-05	2-120	25	30.5	n			0	24	1											1
28	y	2014-02-05	2-120	25	30.5	n			0	24	1											0
29	y	2014-02-05	2-120	25	30.5	n			2	24	10											0
30	y	2014-02-05	2-120	25	30.5	n			0	24	6											1
31	y	2014-02-05	2-120	25	30.5	n			0	24	9											0
32	y	2014-02-05	2-120	25	30.5	n			2	24	4											0
33	y	2014-02-05	2-120	25	30.5	n			0	24	0											0
34	y	2014-02-05	2-120	25	30.5	n			0	24	14											0
35	y	2014-02-05	2-120	25	30.5	n			4	24	12											0
36	y	2014-02-05	2-120	25	30.5	n			9	24	10											0
37	y	2014-02-05	2-120	25	30.5	n			7	24	17											0
38	y	2014-02-05	2-120	25	30.5	n			2	24	10											0
39	y	2014-02-05	2-120	25	30.5	n			2	24	6											0
40	y	2014-02-05	2-120	25	30.5	n			14	24	25											0
41	y	2014-02-05	2-120	25	30.5	n			0	24	11											1
42	y	2014-02-05	2-120	25	30.5	n			3	24	14											0
43	y	2014-02-05	2-120	25	30.5	n			0	24	5											0
44	y	2014-02-05	2-120	25	30.5	n			0	24	5											0
45	y	2014-02-05	2-120	25	30.5	n			0	24	8											0
46	y	2014-02-05	2-120	25	30.5	n			0	24	4											1
47	y	2014-02-05	2-120	25	30.5	n			3	24	6											1
48	y	2014-02-05	2-120	25	30.5	n			0	24	0											0
49	y	2014-02-05	2-120	25	30.5	n			0	24	11											1
50	y	2014-02-05	2-120	25	30.5	n			0	24	5											0
1	n	2014-02-25	2-124	15	28	n														0		0
2	y	2014-02-25	2-124	15	28	n	36	10	46						48	18				0		112
3	y	2014-02-25	2-124	15	28	n	36	31	67						23	28				0		118
4	y	2014-02-25	2-124	15	28	n	54	11	65						22	28				0		115
5	y	2014-02-25	2-124	15	28	n	51	13	64						16	37				0		117
6	y	2014-02-25	2-124	15	28	n	36	27	63						11	56				3		133
7	y	2014-02-25	2-124	15	28	n	23	31	54						48	21				2		125
8	y	2014-02-25	2-124	15	28	n	14	55	69						60	25				2		156
9	y	2014-02-25	2-124	15	28	n	16	18	34						29	91				3		157
10	y	2014-02-25	2-124	15	28	n	26	23	49						29	30				0		108
11	y	2014-02-25	2-124	15	28	n	41	24	65						7	34				0		106
12	y	2014-02-25	2-124	15	28	n	15	20	35						35	32				4		106
13	n	2014-02-25	2-124	15	28	n
14	y	2014-02-25	2-124	15	28	n	34	27	61						38	25				0		124
15	y	2014-02-25	2-124	15	28	n	47	13	60						8	34				0		102
16	y	2014-02-25	2-124	15	28	n	42	15	57						32	17				0		106
17	y	2014-02-25	2-124	15	28	n	26	26	52						16	25				0		93
18	y	2014-02-25	2-124	15	28	n	28	24	52						20	29				1		102
19	y	2014-02-25	2-124	15	28	n	41	16	57						26	25				0		108
20	y	2014-02-25	2-124	15	28	n	36	21	57						35	37				6		135
21	y	2014-02-25	2-124	15	28	n	42	12	54						8	20				0		82
22	n	2014-02-25	2-124	15	28	n
23	y	2014-02-25	2-124	15	28	n	52	15	67						22	28				0		117
24	y	2014-02-25	2-124	15	28	n	47	14	61						33	26				0		120
25	y	2014-02-25	2-124	15	28	n	38	9	47						27	46				1		121
26	y	2014-02-25	2-124	15	28	n	29	21	50						20	30				0		100
27	n	2014-02-25	2-124	15	28	n														0
28	n	2014-02-25	2-124	15	28	n
29	y	2014-02-25	2-124	15	28	n	48	22	70						7	22				0		99
30	y	2014-02-25	2-124	15	28	n	53	9	62						18	45				0		125
1	y	2014-02-25	2-125	15	29.5	n	21		21											0		0
2	y	2014-02-25	2-125	15	29.5	n	34		34											0		0
3	y	2014-02-25	2-125	15	29.5	n	21		21											4		4
4	y	2014-02-25	2-125	15	29.5	n	15		15											0		0
5	y	2014-02-25	2-125	15	29.5	n	21		21											3		3
6	y	2014-02-25	2-125	15	29.5	n	22		22											1		1
7	y	2014-02-25	2-125	15	29.5	n	13		13											0		0
8	y	2014-02-25	2-125	15	29.5	n	24		24											0		0
9	y	2014-02-25	2-125	15	29.5	n	22		22											3		3
10	y	2014-02-25	2-125	15	29.5	n	8		8											0		0
11	y	2014-02-25	2-125	15	29.5	n	19		19											3		3
12	y	2014-02-25	2-125	15	29.5	n	0		0											0		0
13	y	2014-02-25	2-125	15	29.5	n	19		19											0		0
14	y	2014-02-25	2-125	15	29.5	n	29		29											0		0
15	y	2014-02-25	2-125	15	29.5	n	36		36											0		0
16	y	2014-02-25	2-125	15	29.5	n	17		17											0		0
17	y	2014-02-25	2-125	15	29.5	n	20		20											0		0
18	y	2014-02-25	2-125	15	29.5	n	19		19											1		1
19	y	2014-02-25	2-125	15	29.5	n	15		15											0		0
20	y	2014-02-25	2-125	15	29.5	n	31		31											0		0
21	y	2014-02-25	2-125	15	29.5	n	0		0											28		28
22	y	2014-02-25	2-125	15	29.5	n	8		8											0		0
23	y	2014-02-25	2-125	15	29.5	n	17		17											0		0
24	y	2014-02-25	2-125	15	29.5	n	6		6											0		0
25	y	2014-02-25	2-125	15	29.5	n	11		11											0		0
26	y	2014-02-25	2-125	15	29.5	n	19		19											1		1
27	y	2014-02-25	2-125	15	29.5	n	37		37											2		2
28	y	2014-02-25	2-125	15	29.5	n	25		25											0		0
29	y	2014-02-25	2-125	15	29.5	n	25		25											0		0
30	y	2014-02-25	2-125	15	29.5	n	30		30											0		0
31	y	2014-02-25	2-125	15	29.5	n	10		10											0		0
32	y	2014-02-25	2-125	15	29.5	n	25		25											0		0
33	y	2014-02-25	2-125	15	29.5	n	24		24											0		0
34	y	2014-02-25	2-125	15	29.5	n	28		28											0		0
35	y	2014-02-25	2-125	15	29.5	n	8		8											0		0
36	y	2014-02-25	2-125	15	29.5	n	18		18											0		0
37	y	2014-02-25	2-125	15	29.5	n	13		13											0		0
38	y	2014-02-25	2-125	15	29.5	n	16		16											0		0
39	y	2014-02-25	2-125	15	29.5	n	16		16											0		0
40	y	2014-02-25	2-125	15	29.5	n	5		5											0		0
41	y	2014-02-25	2-125	15	29.5	n	23		23											0		0
42	y	2014-02-25	2-125	15	29.5	n	20		20											0		0
43	y	2014-02-25	2-125	15	29.5	n	34		34											0		0
44	y	2014-02-25	2-125	15	29.5	n	24		24											1		1
45	y	2014-02-25	2-125	15	29.5	n	22		22											0		0
46	y	2014-02-25	2-125	15	29.5	n	11		11											0		0
47	y	2014-02-25	2-125	15	29.5	n	22		22											0		0
48	y	2014-02-25	2-125	15	29.5	n	7		7											0		0
49	y	2014-02-25	2-125	15	29.5	n	15		15											0		0
50	y	2014-02-25	2-125	15	29.5	n	9		9											0		0
1	y	2014-03-03	2-133	15	29	n														5		5
2	y	2014-03-03	2-133	15	29	n														0		0
3	y	2014-03-03	2-133	15	29	n														15		15
4	y	2014-03-03	2-133	15	29	n														0		0
5	n	2014-03-03	2-133	15	29	n
6	y	2014-03-03	2-133	15	29	n														1		1
7	y	2014-03-03	2-133	15	29	n														4		4
8	y	2014-03-03	2-133	15	29	n														0		0
9	y	2014-03-03	2-133	15	29	n														2		2
10	y	2014-03-03	2-133	15	29	n														1		1
11	y	2014-03-03	2-133	15	29	n														0		0
12	y	2014-03-03	2-133	15	29	n														2		2
13	y	2014-03-03	2-133	15	29	n														8		8
14	y	2014-03-03	2-133	15	29	n														0		0
15	y	2014-03-03	2-133	15	29	n														0		0
16	y	2014-03-03	2-133	15	29	n														0		0
17	y	2014-03-03	2-133	15	29	n														0		0
18	y	2014-03-03	2-133	15	29	n														0		0
19	y	2014-03-03	2-133	15	29	n														0		0
20	y	2014-03-03	2-133	15	29	n														2		2
21	y	2014-03-03	2-133	15	29	n														0		0
22	y	2014-03-03	2-133	15	29	n														1		1
23	y	2014-03-03	2-133	15	29	n														0		0
24	y	2014-03-03	2-133	15	29	n														0		0
25	y	2014-03-03	2-133	15	29	n														1		1
26	y	2014-03-03	2-133	15	29	n														0		0
27	y	2014-03-03	2-133	15	29	n														2		2
28	y	2014-03-03	2-133	15	29	n														0		0
29	y	2014-03-03	2-133	15	29	n														0		0
30	y	2014-03-03	2-133	15	29	n														1		1
31	y	2014-03-03	2-133	15	29	n														0		0
32	y	2014-03-03	2-133	15	29	n														25		25
33	y	2014-03-03	2-133	15	29	n														0		0
34	y	2014-03-03	2-133	15	29	n														0		0
35	y	2014-03-03	2-133	15	29	n														0		0
36	y	2014-03-03	2-133	15	29	n														0		0
37	y	2014-03-03	2-133	15	29	n														1		1
38	y	2014-03-03	2-133	15	29	n														2		2
39	y	2014-03-03	2-133	15	29	n														0		0
40	y	2014-03-03	2-133	15	29	n														0		0
41	y	2014-03-03	2-133	15	29	n														0		0
42	y	2014-03-03	2-133	15	29	n														2		2
43	y	2014-03-03	2-133	15	29	n														0		0
44	y	2014-03-03	2-133	15	29	n														0		0
45	y	2014-03-03	2-133	15	29	n														0		0
46	y	2014-03-03	2-133	15	29	n														1		1
47	y	2014-03-03	2-133	15	29	n														1		1
48	y	2014-03-03	2-133	15	29	n														0		0
49	y	2014-03-03	2-133	15	29	n														0		0
50	y	2014-03-03	2-133	15	29	n														0		0
1	y	2014-06-25	2-142	25	29	n	7		7									0		3		3
2	y	2014-06-25	2-142	25	29	n	20		20									0		0		0
3	y	2014-06-25	2-142	25	29	n	26		26									0		0		0
4	y	2014-06-25	2-142	25	29	n	18		18									0		0		0
5	y	2014-06-25	2-142	25	29	n	20		20									0		0		0
6	y	2014-06-25	2-142	25	29	n	5		5									0		0		0
7	y	2014-06-25	2-142	25	29	n	18		18									0		0		0
8	y	2014-06-25	2-142	25	29	n	20		20									0		0		0
9	y	2014-06-25	2-142	25	29	n	14		14									0		0		0
10	y	2014-06-25	2-142	25	29	n	8		8									0		0		0
11	y	2014-06-25	2-142	25	29	n	18		18									1		1		1
12	n	2014-06-25	2-142	25	29	n
13	y	2014-06-25	2-142	25	29	n	18		18									1		2		2
14	y	2014-06-25	2-142	25	29	n	28		28									0		0		0
15	y	2014-06-25	2-142	25	29	n	0		0									9		23		23
16	y	2014-06-25	2-142	25	29	n	0		0									0		0		0
17	y	2014-06-25	2-142	25	29	n	7		7									0		4		4
18	y	2014-06-25	2-142	25	29	n	32		32									0		0		0
19	y	2014-06-25	2-142	25	29	n	31		31									0		0		0
20	y	2014-06-25	2-142	25	29	n	35		35									0		0		0
21	y	2014-06-25	2-142	25	29	n	3		3									1		1		1
22	y	2014-06-25	2-142	25	29	n	38		38									0		0		0
23	y	2014-06-25	2-142	25	29	n	17		17									0		0		0
24	y	2014-06-25	2-142	25	29	n	0		0									0		1		1
25	y	2014-06-25	2-142	25	29	n	2		2									0		0		0
26	y	2014-06-25	2-142	25	29	n	10		10									0		0		0
27	y	2014-06-25	2-142	25	29	n	17		17									0		0		0
28	y	2014-06-25	2-142	25	29	n	23		23									0		0		0
29	y	2014-06-25	2-142	25	29	n	30		30									0		0		0
30	y	2014-06-25	2-142	25	29	n	0		0									0		0		0
31	y	2014-06-25	2-142	25	29	n	8		8									1		1		1
32	y	2014-06-25	2-142	25	29	n	6		6									0		0		0
33	y	2014-06-25	2-142	25	29	n	15		15									0		1		1
34	y	2014-06-25	2-142	25	29	n	20		20									0		0		0
35	y	2014-06-25	2-142	25	29	n	3		3									0		0		0
36	y	2014-06-25	2-142	25	29	n	23		23									0		0		0
37	y	2014-06-25	2-142	25	29	n	14		14									0		0		0
38	y	2014-06-25	2-142	25	29	n	9		9									0		0		0
39	y	2014-06-25	2-142	25	29	n	0		0									0		0		0
40	y	2014-06-25	2-142	25	29	n	10		10									0		0		0
41	y	2014-06-25	2-142	25	29	n	19		19									4		4		4
42	y	2014-06-25	2-142	25	29	n	6		6									9		10		10
43	y	2014-06-25	2-142	25	29	n	37		37									0		0		0
44	y	2014-06-25	2-142	25	29	n	27		27									0		0		0
45	y	2014-06-25	2-142	25	29	n	7		7									3		3		3
46	y	2014-06-25	2-142	25	29	n	7		7									0		0		0
47	y	2014-06-25	2-142	25	29	n	0		0									0		0		0
48	y	2014-06-25	2-142	25	29	n	14		14									2		2		2
49	y	2014-06-25	2-142	25	29	n	0		0									0		0		0
50	y	2014-06-25	2-142	25	29	n	0		0									1		2		2
1	y	2014-06-27	2-143	15	29	n	35		35									1		1		1
2	y	2014-06-27	2-143	15	29	n	26		26									0		0		0
3	y	2014-06-27	2-143	15	29	n	26		26									0		0		0
4	y	2014-06-27	2-143	15	29	n	62		62									0		0		0
5	y	2014-06-27	2-143	15	29	n	49		49									0		0		0
6	y	2014-06-27	2-143	15	29	n	54		54									1		1		1
7	y	2014-06-27	2-143	15	29	n	48		48									0		0		0
8	y	2014-06-27	2-143	15	29	n	45		45									0		0		0
9	y	2014-06-27	2-143	15	29	n	41		41									0		0		0
10	y	2014-06-27	2-143	15	29	n	48		48									0		0		0
11	y	2014-06-27	2-143	15	29	n	32		32									3		3		3
12	y	2014-06-27	2-143	15	29	n	47		47									0		0		0
13	y	2014-06-27	2-143	15	29	n	52		52									0		0		0
14	y	2014-06-27	2-143	15	29	n	36		36									0		0		0
15	y	2014-06-27	2-143	15	29	n	36		36									1		1		1
16	y	2014-06-27	2-143	15	29	n	45		45									0		0		0
17	y	2014-06-27	2-143	15	29	n	50		50									0		0		0
18	y	2014-06-27	2-143	15	29	n	49		49									0		0		0
19	y	2014-06-27	2-143	15	29	n	56		56									0		0		0
20	y	2014-06-27	2-143	15	29	n	47		47									0		0		0
21	y	2014-06-27	2-143	15	29	n	35		35									0		1		1
22	y	2014-06-27	2-143	15	29	n	28		28									2		3		3
23	y	2014-06-27	2-143	15	29	n	26		26									0		0		0
24	y	2014-06-27	2-143	15	29	n	25		25									0		0		0
25	y	2014-06-27	2-143	15	29	n	0		0									0		0		0
26	y	2014-06-27	2-143	15	29	n	17		17									0		0		0
27	y	2014-06-27	2-143	15	29	n	31		31									1		1		1
28	y	2014-06-27	2-143	15	29	n	44		44									0		1		1
29	y	2014-06-27	2-143	15	29	n	33		33									0		0		0
30	y	2014-06-27	2-143	15	29	n	38		38									0		0		0
31	y	2014-06-27	2-143	15	29	n	40		40									2		2		2
32	y	2014-06-27	2-143	15	29	n	39		39									4		4		4
33	y	2014-06-27	2-143	15	29	n	47		47									1		1		1
34	y	2014-06-27	2-143	15	29	n	42		42									0		0		0
35	y	2014-06-27	2-143	15	29	n	45		45									0		0		0
36	y	2014-06-27	2-143	15	29	n	46		46									0		0		0
37	y	2014-06-27	2-143	15	29	n	38		38									0		0		0
38	y	2014-06-27	2-143	15	29	n	55		55									1		1		1
39	y	2014-06-27	2-143	15	29	n	42		42									1		1		1
40	y	2014-06-27	2-143	15	29	n	34		34									3		4		4
41	y	2014-06-27	2-143	15	29	n	28		28									2		2		2
42	y	2014-06-27	2-143	15	29	n	28		28									0		0		0
43	y	2014-06-27	2-143	15	29	n	49		49									2		2		2
44	y	2014-06-27	2-143	15	29	n	42		42									0		0		0
45	y	2014-06-27	2-143	15	29	n	14		14									0		0		0
46	y	2014-06-27	2-143	15	29	n	25		25									2		2		2
47	y	2014-06-27	2-143	15	29	n	21		21									0		0		0
48	y	2014-06-27	2-143	15	29	n	0		0									1		1		1
49	y	2014-06-27	2-143	15	29	n	11		11									0		0		0
50	y	2014-06-27	2-143	15	29	n	37		37									0		0		0
1	y	2014-06-29	2-148	25	31	n	0		0									5		5		5
2	y	2014-06-29	2-148	25	31	n	0		0									1		1		1
3	y	2014-06-29	2-148	25	31	n	0		0									1		1		1
4	y	2014-06-29	2-148	25	31	n	0		0									0		0		0
5	y	2014-06-29	2-148	25	31	n	0		0									1		1		1
6	y	2014-06-29	2-148	25	31	n	0		0									0		0		0
7	y	2014-06-29	2-148	25	31	n	0		0									0		0		0
8	y	2014-06-29	2-148	25	31	n	0		0									1		1		1
9	y	2014-06-29	2-148	25	31	n	0		0									0		0		0
10	y	2014-06-29	2-148	25	31	n	0		0									0		0		0
11	y	2014-06-29	2-148	25	31	n	0		0									0		0		0
12	y	2014-06-29	2-148	25	31	n	0		0									1		1		1
13	y	2014-06-29	2-148	25	31	n	0		0									0		0		0
14	y	2014-06-29	2-148	25	31	n	0		0									0		0		0
15	y	2014-06-29	2-148	25	31	n	0		0									1		1		1
16	y	2014-06-29	2-148	25	31	n	0		0									1		1		1
17	y	2014-06-29	2-148	25	31	n	0		0									1		1		1
18	y	2014-06-29	2-148	25	31	n	0		0									0		0		0
19	y	2014-06-29	2-148	25	31	n	0		0									0		0		0
20	y	2014-06-29	2-148	25	31	n	0		0									0		0		0
21	y	2014-06-29	2-148	25	31	n	0		0									0		0		0
22	y	2014-06-29	2-148	25	31	n	0		0									0		0		0
23	y	2014-06-29	2-148	25	31	n	0		0									0		0		0
24	y	2014-06-29	2-148	25	31	n	0		0									1		1		1
25	y	2014-06-29	2-148	25	31	n	0		0									1		1		1
26	y	2014-06-29	2-148	25	31	n	0		0									0		0		0
27	y	2014-06-29	2-148	25	31	n	0		0									0		0		0
28	y	2014-06-29	2-148	25	31	n	0		0									0		0		0
29	y	2014-06-29	2-148	25	31	n	0		0									0		0		0
30	y	2014-06-29	2-148	25	31	n	0		0									4		4		4
31	y	2014-06-29	2-148	25	31	n	0		0									0		0		0
32	y	2014-06-29	2-148	25	31	n	0		0									0		0		0
33	y	2014-06-29	2-148	25	31	n	0		0									0		0		0
34	y	2014-06-29	2-148	25	31	n	0		0									0		0		0
35	y	2014-06-29	2-148	25	31	n	0		0									15		29		29
36	y	2014-06-29	2-148	25	31	n	0		0									0		0		0
37	y	2014-06-29	2-148	25	31	n	0		0									0		0		0
38	y	2014-06-29	2-148	25	31	n	0		0									0		5		5
39	y	2014-06-29	2-148	25	31	n	0		0									0		0		0
40	y	2014-06-29	2-148	25	31	n	0		0									0		0		0
41	y	2014-06-29	2-148	25	31	n	0		0									0		0		0
42	y	2014-06-29	2-148	25	31	n	0		0									0		0		0
43	y	2014-06-29	2-148	25	31	n	0		0									0		0		0
44	y	2014-06-29	2-148	25	31	n	0		0									0		0		0
45	y	2014-06-29	2-148	25	31	n	0		0									0		0		0
46	y	2014-06-29	2-148	25	31	n	0		0									0		0		0
47	y	2014-06-29	2-148	25	31	n	0		0									2		2		2
48	y	2014-06-29	2-148	25	31	n	0		0									1		1		1
49	y	2014-06-29	2-148	25	31	n	0		0									0		0		0
50	y	2014-06-29	2-148	25	31	n	0		0									0		0		0
1	y	2014-07-01	2-149	15	31	n	0		0											3		3
2	y	2014-07-01	2-149	15	31	n	0		0											0		0
3	y	2014-07-01	2-149	15	31	n	0		0											3		3
4	y	2014-07-01	2-149	15	31	n	0		0											1		1
5	y	2014-07-01	2-149	15	31	n	0		0											0		0
6	y	2014-07-01	2-149	15	31	n	0		0											1		1
7	y	2014-07-01	2-149	15	31	n	0		0											0		0
8	y	2014-07-01	2-149	15	31	n	0		0											1		1
9	y	2014-07-01	2-149	15	31	n	0		0											0		0
10	y	2014-07-01	2-149	15	31	n	0		0											14		14
11	y	2014-07-01	2-149	15	31	n	0		0											0		0
12	y	2014-07-01	2-149	15	31	n	0		0											1		1
13	y	2014-07-01	2-149	15	31	n	0		0											0		0
14	y	2014-07-01	2-149	15	31	n	0		0											0		0
15	y	2014-07-01	2-149	15	31	n	0		0											0		0
16	y	2014-07-01	2-149	15	31	n	0		0											1		1
17	y	2014-07-01	2-149	15	31	n	0		0											1		1
18	y	2014-07-01	2-149	15	31	n	0		0											0		0
19	y	2014-07-01	2-149	15	31	n	0		0											0		0
20	y	2014-07-01	2-149	15	31	n	0		0											0		0
21	y	2014-07-01	2-149	15	31	n	0		0											4		4
22	y	2014-07-01	2-149	15	31	n	0		0											1		1
23	y	2014-07-01	2-149	15	31	n	0		0											0		0
24	y	2014-07-01	2-149	15	31	n	0		0											0		0
25	y	2014-07-01	2-149	15	31	n	0		0											4		4
26	y	2014-07-01	2-149	15	31	n	0		0											0		0
27	y	2014-07-01	2-149	15	31	n	0		0											2		2
28	y	2014-07-01	2-149	15	31	n	0		0											1		1
29	y	2014-07-01	2-149	15	31	n	0		0											4		4
30	y	2014-07-01	2-149	15	31	n	0		0											1		1
31	y	2014-07-01	2-149	15	31	n	0		0											3		3
32	y	2014-07-01	2-149	15	31	n	0		0											0		0
33	y	2014-07-01	2-149	15	31	n	0		0											0		0
34	y	2014-07-01	2-149	15	31	n	0		0											13		13
35	y	2014-07-01	2-149	15	31	n	0		0											4		4
36	y	2014-07-01	2-149	15	31	n	0		0											4		4
37	y	2014-07-01	2-149	15	31	n	0		0											0		0
38	y	2014-07-01	2-149	15	31	n	0		0											0		0
39	y	2014-07-01	2-149	15	31	n	0		0											0		0
40	y	2014-07-01	2-149	15	31	n	0		0											0		0
41	y	2014-07-01	2-149	15	31	n	0		0											1		1
42	y	2014-07-01	2-149	15	31	n	0		0											0		0
43	y	2014-07-01	2-149	15	31	n	0		0											3		3
44	y	2014-07-01	2-149	15	31	n	0		0											2		2
45	y	2014-07-01	2-149	15	31	n	0		0											4		4
46	y	2014-07-01	2-149	15	31	n	0		0											3		3
47	y	2014-07-01	2-149	15	31	n	0		0											1		1
48	y	2014-07-01	2-149	15	31	n	0		0											0		0
49	y	2014-07-01	2-149	15	31	n	0		0											0		0
50	y	2014-07-01	2-149	15	31	n	0		0											1		1
1	y	2014-07-09	2-152	25	29	y			17						21					y		21
2	y	2014-07-09	2-152	25	29	y			19						6					y		6
3	y	2014-07-09	2-152	25	29	y			30						5					3		3
4	y	2014-07-09	2-152	25	29	y			33						0					0		0
5	y	2014-07-09	2-152	25	29	y			18						0					0		0
6	y	2014-07-09	2-152	25	29	n			15						0					0		0
7	y	2014-07-09	2-152	25	29	n			22						0					9		9
8	y	2014-07-09	2-152	25	29	n			43						1					1		1
9	y	2014-07-09	2-152	25	29	n			34						1					1		1
10	y	2014-07-09	2-152	25	29	n			24						0					0		0
11	y	2014-07-09	2-152	25	29	y			33						0					0		0
12	y	2014-07-09	2-152	25	29	y			24						1					1		1
13	y	2014-07-09	2-152	25	29	y			16						0					0		0
14	y	2014-07-09	2-152	25	29	y			43						0					0		0
15	y	2014-07-09	2-152	25	29	y			13						0					0		0
16	y	2014-07-09	2-152	25	29	n			46						2					2		2
17	y	2014-07-09	2-152	25	29	n			26						3					3		3
18	y	2014-07-09	2-152	25	29	n			19						0					0		0
19	y	2014-07-09	2-152	25	29	n			5						3					3		3
20	y	2014-07-09	2-152	25	29	n			2						0					0		0
21	y	2014-07-09	2-152	25	29	y			23						0					0		0
22	y	2014-07-09	2-152	25	29	y			27						0					0		0
23	y	2014-07-09	2-152	25	29	y			14						0					0		0
24	y	2014-07-09	2-152	25	29	y			23						57					y		57
25	y	2014-07-09	2-152	25	29	y			21						0					0		0
26	y	2014-07-09	2-152	25	29	y			10						0					0		0
27	y	2014-07-09	2-152	25	29	y			2						0					0		0
28	y	2014-07-09	2-152	25	29	y			35						3					3		3
29	y	2014-07-09	2-152	25	29	y			13						4					12		12
30	y	2014-07-09	2-152	25	29	y			5						3					9		9
31	y	2014-07-09	2-152	25	29	y			4						52					y		52
32	y	2014-07-09	2-152	25	29	y	25	1	26						0					0		0
33	y	2014-07-09	2-152	25	29	y			15						0					0		0
34	y	2014-07-09	2-152	25	29	y			20						2					2		2
35	y	2014-07-09	2-152	25	29	y			3						3					3		3
36	y	2014-07-09	2-152	25	29	n			7						0					0		0
37	y	2014-07-09	2-152	25	29	n			19						0					0		0
38	y	2014-07-09	2-152	25	29	n			22						1					1		1
39	y	2014-07-09	2-152	25	29	n			22						1					1		1
40	y	2014-07-09	2-152	25	29	n			11						0					0		0
41	y	2014-07-09	2-152	25	29	y			5						0					0		0
42	y	2014-07-09	2-152	25	29	y	26	1	27						2					8		8
43	y	2014-07-09	2-152	25	29	y			11						23					y		23
44	y	2014-07-09	2-152	25	29	y	35	1	36						48					y		48
45	y	2014-07-09	2-152	25	29	y			6						0					0		0
46	y	2014-07-09	2-152	25	29	n			28						0					0		0
47	y	2014-07-09	2-152	25	29	n			7						0					0		0
48	y	2014-07-09	2-152	25	29	n			12						0					0		0
49	y	2014-07-09	2-152	25	29	n			24						0					0		0
50	y	2014-07-09	2-152	25	29	n			11						0					0		0
1	y	2014-07-11	2-153	15	29	y			43						3					y		3
2	y	2014-07-11	2-153	15	29	y			42						4					4		4
3	y	2014-07-11	2-153	15	29	y			34						0					0		0
4	y	2014-07-11	2-153	15	29	y			43						11					y		11
5	y	2014-07-11	2-153	15	29	y			20						63					y		63
6	y	2014-07-11	2-153	15	29	n			37						0					0		0
7	y	2014-07-11	2-153	15	29	n			47						0					0		0
8	y	2014-07-11	2-153	15	29	n			47						0					0		0
9	y	2014-07-11	2-153	15	29	n			41						1					2		2
10	y	2014-07-11	2-153	15	29	n			48						0					0		0
11	y	2014-07-11	2-153	15	29	y			37						46					y		46
12	y	2014-07-11	2-153	15	29	y			32						2					2		2
13	y	2014-07-11	2-153	15	29	y			58						4					4		4
14	y	2014-07-11	2-153	15	29	y			55						1					1		1
15	y	2014-07-11	2-153	15	29	y			40						29					y		29
16	y	2014-07-11	2-153	15	29	n			36						0					0		0
17	y	2014-07-11	2-153	15	29	n			47						0					0		0
18	y	2014-07-11	2-153	15	29	n			34						0					0		0
19	y	2014-07-11	2-153	15	29	n			42						0					0		0
20	y	2014-07-11	2-153	15	29	n			36						4					5		5
21	y	2014-07-11	2-153	15	29	y			35						21					y		21
22	y	2014-07-11	2-153	15	29	y			15						0					0		0
23	y	2014-07-11	2-153	15	29	y			42						0					0		0
24	y	2014-07-11	2-153	15	29	y			35						0					0		0
25	y	2014-07-11	2-153	15	29	y			24						51					y		51
26	y	2014-07-11	2-153	15	29	n			35						0					0		0
27	y	2014-07-11	2-153	15	29	n			42						0					0		0
28	y	2014-07-11	2-153	15	29	n			45						0					1		1
29	y	2014-07-11	2-153	15	29	n			31						0					0		0
30	y	2014-07-11	2-153	15	29	n			46						0					0		0
31	y	2014-07-11	2-153	15	29	y			47						46					y		46
32	y	2014-07-11	2-153	15	29	y			46						14					y		14
33	y	2014-07-11	2-153	15	29	y			45						21					y		150
34	y	2014-07-11	2-153	15	29	y			35						4					4		4
35	y	2014-07-11	2-153	15	29	y			28						1					1		1
36	y	2014-07-11	2-153	15	29	n			42						0					0		0
37	y	2014-07-11	2-153	15	29	n			47						0					0		0
38	y	2014-07-11	2-153	15	29	n			28						0					0		0
39	y	2014-07-11	2-153	15	29	n			46						1					1		1
40	y	2014-07-11	2-153	15	29	n			20						0					0		0
41	y	2014-07-11	2-153	15	29	y			48						30					y		30
42	y	2014-07-11	2-153	15	29	y			44						0					0		0
43	y	2014-07-11	2-153	15	29	y			59						1					1		1
44	y	2014-07-11	2-153	15	29	y			38						39					y		39
45	y	2014-07-11	2-153	15	29	y			25						64					y		64
46	y	2014-07-11	2-153	15	29	n			38						0					0		0
47	y	2014-07-11	2-153	15	29	n			34						0					0		0
48	y	2014-07-11	2-153	15	29	n			32						0					0		0
49	y	2014-07-11	2-153	15	29	n			19						0					0		0
50	y	2014-07-11	2-153	15	29	n			32						1					1		1
1	y	2014-09-04	3-022	15	29	n	22		22													0
2	y	2014-09-04	3-022	15	29	n	16		16													0
3	y	2014-09-04	3-022	15	29	n	28		28													1
4	y	2014-09-04	3-022	15	29	n	36		36													0
5	y	2014-09-04	3-022	15	29	n	30		30													0
6	y	2014-09-04	3-022	15	29	n	36		36													0
7	y	2014-09-04	3-022	15	29	n	36		36													0
8	y	2014-09-04	3-022	15	29	n	32		32													0
9	y	2014-09-04	3-022	15	29	n	19		19													0
10	y	2014-09-04	3-022	15	29	n	35		35													3
11	y	2014-09-04	3-022	15	29	n	28		28													0
12	y	2014-09-04	3-022	15	29	n	60		60													0
13	y	2014-09-04	3-022	15	29	n	31		31													0
14	y	2014-09-04	3-022	15	29	n	38		38													0
15	y	2014-09-04	3-022	15	29	n	33		33													0
16	y	2014-09-04	3-022	15	29	n	8		8													0
17	y	2014-09-04	3-022	15	29	n	26		26													0
18	y	2014-09-04	3-022	15	29	n	23		23													0
19	y	2014-09-04	3-022	15	29	n	24		24													0
20	n	2014-09-04	3-022	15	29	n	43		43
21	y	2014-09-04	3-022	15	29	n	24		24													0
22	y	2014-09-04	3-022	15	29	n	34		34													0
23	y	2014-09-04	3-022	15	29	n	33		33													2
24	y	2014-09-04	3-022	15	29	n	45		45													0
25	y	2014-09-04	3-022	15	29	n	25		25													1
26	y	2014-09-04	3-022	15	29	n	43		43													2
27	y	2014-09-04	3-022	15	29	n	31		31													0
28	y	2014-09-04	3-022	15	29	n	38		38													9
29	y	2014-09-04	3-022	15	29	n	30		30													0
30	y	2014-09-04	3-022	15	29	n	32		32													5
31	y	2014-09-04	3-022	15	29	n	37		37													3
32	y	2014-09-04	3-022	15	29	n	38		38													9
33	y	2014-09-04	3-022	15	29	n	38		38													0
34	y	2014-09-04	3-022	15	29	n	32		32													0
35	y	2014-09-04	3-022	15	29	n	35		35													0
36	y	2014-09-04	3-022	15	29	n	29		29													2
37	y	2014-09-04	3-022	15	29	n	37		37													2
38	y	2014-09-04	3-022	15	29	n	39		39													1
39	y	2014-09-04	3-022	15	29	n	25		25													9
40	y	2014-09-04	3-022	15	29	n	46		46													0
41	y	2014-09-04	3-022	15	29	n	33		33													2
42	y	2014-09-04	3-022	15	29	n	41		41													13
43	y	2014-09-04	3-022	15	29	n	25		25													0
44	y	2014-09-04	3-022	15	29	n	46		46													0
45	y	2014-09-04	3-022	15	29	n	33		33													0
46	y	2014-09-04	3-022	15	29	n	7		7													0
47	y	2014-09-04	3-022	15	29	n	13		13													0
48	y	2014-09-04	3-022	15	29	n	48		48													2
49	y	2014-09-04	3-022	15	29	n	17		17													0
50	y	2014-09-04	3-022	15	29	n	26		26													1
1	y	2014-09-04	3-023	15	31	n	0		0									2				2
2	y	2014-09-04	3-023	15	31	n	0		0									0				0
3	y	2014-09-04	3-023	15	31	n	1		1									5				5
4	y	2014-09-04	3-023	15	31	n	0		0									1				1
5	y	2014-09-04	3-023	15	31	n	0		0									0				0
6	y	2014-09-04	3-023	15	31	n	0		0									3				3
7	y	2014-09-04	3-023	15	31	n	0		0									1				1
8	y	2014-09-04	3-023	15	31	n	0		0									0				0
9	y	2014-09-04	3-023	15	31	n	0		0									0				0
10	y	2014-09-04	3-023	15	31	n	0		0									2				2
11	y	2014-09-04	3-023	15	31	n	0		0									2				2
12	y	2014-09-04	3-023	15	31	n	0		0									1				1
13	y	2014-09-04	3-023	15	31	n	0		0									4				4
14	y	2014-09-04	3-023	15	31	n	0		0									2				2
15	y	2014-09-04	3-023	15	31	n	0		0									4				4
16	y	2014-09-04	3-023	15	31	n	0		0									0				0
17	y	2014-09-04	3-023	15	31	n	0		0									1				1
18	y	2014-09-04	3-023	15	31	n	0		0									1				1
19	y	2014-09-04	3-023	15	31	n	0		0									1				1
20	y	2014-09-04	3-023	15	31	n	0		0									0				0
21	y	2014-09-04	3-023	15	31	n	0		0									1				1
22	y	2014-09-04	3-023	15	31	n	0		0									1				1
23	y	2014-09-04	3-023	15	31	n	0		0									4				4
24	y	2014-09-04	3-023	15	31	n	0		0									6				6
25	y	2014-09-04	3-023	15	31	n	0		0									3				3
26	y	2014-09-04	3-023	15	31	n	0		0									6				6
27	y	2014-09-04	3-023	15	31	n	0		0									7				7
28	y	2014-09-04	3-023	15	31	n	0		0									1				1
29	y	2014-09-04	3-023	15	31	n	0		0									0				0
30	y	2014-09-04	3-023	15	31	n	0		0									0				0
31	y	2014-09-04	3-023	15	31	n	0		0									1				1
32	y	2014-09-04	3-023	15	31	n	0		0									7				7
33	y	2014-09-04	3-023	15	31	n	0		0									0				0
34	y	2014-09-04	3-023	15	31	n	0		0									0				0
35	y	2014-09-04	3-023	15	31	n	0		0									3				3
36	y	2014-09-04	3-023	15	31	n	0		0									2				2
37	y	2014-09-04	3-023	15	31	n	0		0									7				7
38	y	2014-09-04	3-023	15	31	n	0		0									0				0
39	y	2014-09-04	3-023	15	31	n	0		0									3				3
40	y	2014-09-04	3-023	15	31	n	0		0									2				2
41	y	2014-09-04	3-023	15	31	n	0		0									1				1
42	y	2014-09-04	3-023	15	31	n	0		0									0				0
43	y	2014-09-04	3-023	15	31	n	0		0									1				1
44	y	2014-09-04	3-023	15	31	n	0		0									8				8
45	y	2014-09-04	3-023	15	31	n	0		0									6				6
46	y	2014-09-04	3-023	15	31	n	0		0									1				1
47	y	2014-09-04	3-023	15	31	n	0		0									1				1
48	y	2014-09-04	3-023	15	31	n	0		0									3				3
49	y	2014-09-04	3-023	15	31	n	0		0									1				1
50	y	2014-09-04	3-023	15	31	n	0		0									2				2
1	y	2014-09-09	3-027	25	29	y	25	0	25									0		0		0
2	y	2014-09-09	3-027	25	29	n	40	0	40									7		8		8
3	y	2014-09-09	3-027	25	29	y	17	0	17									39		y		39
4	y	2014-09-09	3-027	25	29	n	6	0	6									0		1		1
5	y	2014-09-09	3-027	25	29	y	11	0	11									7		y		7
6	n	2014-09-09	3-027	25	29
7	y	2014-09-09	3-027	25	29	y	9	0	9									26		y		26
8	y	2014-09-09	3-027	25	29	n	23	0	23									0		0		0
9	y	2014-09-09	3-027	25	29	y	42	0	42									15		y		15
10	y	2014-09-09	3-027	25	29	n	13	0	13									3		10		10
11	y	2014-09-09	3-027	25	29	y	13	0	13									0		0		0
12	y	2014-09-09	3-027	25	29	n	18	0	18									0		0		0
13	y	2014-09-09	3-027	25	29	y	19	1	20									5		y		5
14	y	2014-09-09	3-027	25	29	y	21	0	21									25		y		25
15	y	2014-09-09	3-027	25	29	n	24	0	24									0		0		0
16	y	2014-09-09	3-027	25	29	n	0	0	0									0		0		0
17	y	2014-09-09	3-027	25	29	y	11	0	11									10		y		10
18	y	2014-09-09	3-027	25	29	n	23	0	23									0		0		0
19	y	2014-09-09	3-027	25	29	y	8	0	8									0		0		0
20	y	2014-09-09	3-027	25	29	n	21	0	21									0		0		0
21	y	2014-09-09	3-027	25	29	y	20	0	20									6		y		6
22	y	2014-09-09	3-027	25	29	n	8	0	8									0		0		0
23	y	2014-09-09	3-027	25	29	y	27	0	27									y		y		20
24	y	2014-09-09	3-027	25	29	n	19	0	19									0		0		0
25	y	2014-09-09	3-027	25	29	y	5	0	5									0		0		0
26	y	2014-09-09	3-027	25	29	n	3	0	3									0		0		0
27	y	2014-09-09	3-027	25	29	y	18	0	18									92		y		92
28	y	2014-09-09	3-027	25	29	n	12	0	12									1		1		1
29	y	2014-09-09	3-027	25	29	y	7	0	7									23		y		23
30	n	2014-09-09	3-027	25	29
31	y	2014-09-09	3-027	25	29	y	20	0	20									68		y		68
32	y	2014-09-09	3-027	25	29	n	23	0	23									0		0		0
33	y	2014-09-09	3-027	25	29	y	26	0	26									54		y		54
34	y	2014-09-09	3-027	25	29	n	0	0	0									1		1		1
35	y	2014-09-09	3-027	25	29	y	15	0	15									0		0		0
36	y	2014-09-09	3-027	25	29	n	2	0	2									1		1		1
37	y	2014-09-09	3-027	25	29	y	11	0	11									28		y		28
38	y	2014-09-09	3-027	25	29	y	10	0	10									0		0		0
39	y	2014-09-09	3-027	25	29	n	6	0	6									0		0		0
40	y	2014-09-09	3-027	25	29	n	5	0	5									0		0		0
41	y	2014-09-09	3-027	25	29	y	7	0	7									22		y		22
42	y	2014-09-09	3-027	25	29	n	0	0	0									0		0		0
43	y	2014-09-09	3-027	25	29	y	7	0	7									32		y		32
44	y	2014-09-09	3-027	25	29	n	11	0	11									0		0		0
45	y	2014-09-09	3-027	25	29	y	15	0	15									0		0		0
46	y	2014-09-09	3-027	25	29	n	0	0	0									0		0		0
47	y	2014-09-09	3-027	25	29	y	8	0	8									25		y		25
48	y	2014-09-09	3-027	25	29	n	7	0	7									0		0		0
49	y	2014-09-09	3-027	25	29	y	21	0	21									40		y		40
50	y	2014-09-09	3-027	25	29	n	0	0	0									3		3		3
1	y	2014-09-11	3-029	15	29	y	31	0	31						2			2		3		3
2	y	2014-09-11	3-029	15	29	n	37	0	37						1			1		1		1
3	y	2014-09-11	3-029	15	29	y	42	0	42						0			0		2		2
4	y	2014-09-11	3-029	15	29	n	21	0	21						0			0		0		0
5	y	2014-09-11	3-029	15	29	y	2	0	2						y			32		y		32
6	y	2014-09-11	3-029	15	29	n	12	0	12						1			1		1		1
7	y	2014-09-11	3-029	15	29	y	5	0	5						0			0		0		0
8	y	2014-09-11	3-029	15	29	n	48	0	48						1			1		1		1
9	y	2014-09-11	3-029	15	29	y	37	0	37						0			0		0		0
10	y	2014-09-11	3-029	15	29	n	26	0	26						0			7		8		8
11	y	2014-09-11	3-029	15	29	y	9	0	9						y			91		y		91
12	y	2014-09-11	3-029	15	29	n	20	0	20						0			0		0		0
13	y	2014-09-11	3-029	15	29	y	28	0	28						0			1		1		1
14	y	2014-09-11	3-029	15	29	n	22	0	22						0			0		0		0
15	y	2014-09-11	3-029	15	29	y	12	0	12						y			33		y		33
16	y	2014-09-11	3-029	15	29	n	13	0	13						0			0		0		0
17	y	2014-09-11	3-029	15	29	y	21	0	21						0			5		y		5
18	y	2014-09-11	3-029	15	29	n	15	0	15						0			0		0		0
19	y	2014-09-11	3-029	15	29	y	45	0	45						y			8		y		8
20	y	2014-09-11	3-029	15	29	n	27	0	27						0			0		0		0
21	y	2014-09-11	3-029	15	29	y	10	0	10						y			98		y		98
22	y	2014-09-11	3-029	15	29	n	6	0	6						0			0		0		0
23	y	2014-09-11	3-029	15	29	y	15	0	15						y			103		y		103
24	y	2014-09-11	3-029	15	29	n	13	0	13						0			0		0		0
25	y	2014-09-11	3-029	15	29	y	0	0	0						y			67		y		67
26	y	2014-09-11	3-029	15	29	n	13	0	13						0			0		0		0
27	y	2014-09-11	3-029	15	29	y	33	0	33						y			70		y		70
28	y	2014-09-11	3-029	15	29	n	52	0	52						0			0		0		0
29	y	2014-09-11	3-029	15	29	y	31	0	31						y			33		y		33
30	y	2014-09-11	3-029	15	29	n	37	0	37						9			6		6		6
31	y	2014-09-11	3-029	15	29	y	24	0	24						0			0		5		5
32	y	2014-09-11	3-029	15	29	n	17	0	17						0			0		0		0
33	y	2014-09-11	3-029	15	29	y	48	0	48						y			6		y		6
34	y	2014-09-11	3-029	15	29	n	33	0	33						0			0		9		9
35	y	2014-09-11	3-029	15	29	y	47	0	47						y			6		y		6
36	y	2014-09-11	3-029	15	29	n	28	0	28						0			0		0		0
37	y	2014-09-11	3-029	15	29	y	37	0	37						y			35		y		35
38	y	2014-09-11	3-029	15	29	n	23	0	23						0			0		0		0
39	y	2014-09-11	3-029	15	29	y	43	0	43						y			9		y		9
40	y	2014-09-11	3-029	15	29	n	25	0	25						0			0		0		0
41	y	2014-09-11	3-029	15	29	y	19	0	19						y			75		y		75
42	y	2014-09-11	3-029	15	29	n	58	0	58						0			0		0		0
43	y	2014-09-11	3-029	15	29	y	28	0	28						0			3		y		3
44	y	2014-09-11	3-029	15	29	n	21	0	21						2			5		7		7
45	y	2014-09-11	3-029	15	29	y	41	0	41						0			0		0		0
46	y	2014-09-11	3-029	15	29	n	29	0	29						0			0		4		4
47	y	2014-09-11	3-029	15	29	y	41	0	41						y			43		y		43
48	y	2014-09-11	3-029	15	29	n	27	0	27						0			0		0		0
49	y	2014-09-11	3-029	15	29	y	22	0	22						0			0		0		0
50	y	2014-09-11	3-029	15	29	n	29	0	29						0			0		0		0
51	y	2014-09-11	3-029	15	29	y	28	0	28						0			0		0		0
[truncated: 919 more rows]

## Sheet: Recovery Index
S3 Table. Raw data for recovery from heat stress (presented in Figures 4–6).
Order	Start Date	Experiment	Raise	Stress	Count	Herm_Recovery	Male_Recovery	Shift Age	Include?
1	2011-04-04	EZA_AB1	20	29	50	0.12		48
2	2011-05-21	EZA_AB2	20	29	50	0.12		48
3	2011-07-11	EZA_31-1	20	31	50	0.66		48
4	2011-07-16	EZA_31-2	20	31	50	0.48		48
5	2011-11-29	1-076	20	29	167	0.102		48	censored; shifted too early
6	2012-03-04	1-107	25	29	50	0.2		38	censored; raising incubator unreliable
7	2012-03-04	1-108	25	31	50	0.14		38	censored; raising incubator unreliable
8	2012-05-06	1-128	23	29	50	0.34		41.25
9	2012-05-06	1-129	23	31	50	0.26		41.25
10	2012-07-05	1-139	23	30	50	0.3		41
11	2012-07-05	1-140	23	32	50	0.06		41
12	2012-07-10	1-141	15	29	50	0.72		85	censored; stress temp range too wide
13	2012-07-10	1-142	15	31	50	0.78		85
14	2012-07-14	2-005	25	30	50	0.06		38.75
15	2012-07-14	2-006	25	32	50	0.1		38.75
16	2012-07-14	2-007	15	30	50	0.2		86.25
17	2012-07-14	2-008	15	32	50	0.28		86.25
18	2012-07-26	2-017	25	31	50	0.38		39
19	2012-07-26	2-018	23	31	50	0.42		41
20	2014-01-22	2-106	25	28	50	1		40
21	2014-01-22	2-107	25	29	50	0.36		40
22	2014-01-27	2-110	25	30	49	0.102		40
23	2014-01-27	2-111	25	31	50	0.36		40
24	2014-02-05	2-119	25	29	50	0.48		40
25	2014-02-05	2-120	25	30.5	50	0.16		40
27	2014-02-25	2-124	15	28	48	0.958333		92
28	2014-02-25	2-125	15	29.5	50	0.2		92
29	2014-03-03	2-133	15	29	49	0.39		90.75
30	2014-06-25	2-142	25	29	49	0.29		40
31	2014-06-27	2-143	15	29	50	0.36		93.33
32	2014-06-29	2-148	25	31	50	0.32		40
33	2014-07-01	2-149	15	31	50	0.54		93.5
33	2014-07-09	2-152	25	29	50	0.4	0.467		censored; males abnormally low
34	2014-07-11	2-153	15	29	50	0.2	0.8		censored; control abnormally low
35	2014-09-04	3-022	15	29	50	0.347
36	2014-09-04	3-023	15	31	50	0.76
37	2014-09-09	3-027	25	29	50	0.783	1
38	2014-09-11	3-029	15	29	50	0.346	0.808
39	2014-09-12	3-032	15	31	50	0.423
40	2014-10-08	3-035	20	29	50	0.184
41	2014-11-05	3-051	15	31	50	0.58
42	2014-10-29	3-050	25	31	50	0.269	0.885
43	2013-04-24	EZA_29-3	20	29	50	0.16
44	2014-02-11	EZA_29-4	20	29	25	0.24
45	2014-03-13	EZA_29-5	20	29	25	0.2
46	2015-02-20	EZA_29-6	20	29	25	0.28			censored, stress temp too low
47	2015-02-25	3-089	25	31	50	0.5	0.83
48	2015-03-18	3-107	25	29	50	0.5	0.92
49	2015-03-20	3-108	15	29	50	0.48	1
50	2015-03-20	3-109	15	31	50	0.96	1
51	2015-03-25	3-110	15	31	25	0.875
52	2015-04-02	3-112	20	31	30	0.83
53	2012-08-07	EZA_29m1	20	29	10		0.8
54	2012-08-07	EZA_29m2	20	29	25		0.76
55	2012-08-07	EZA_31m1	20	31	20		0.95
56	2012-08-07	EZA_31m2	20	31	25		1
57	2011-11-14	EZA_28-1	20	28	50	0.88
58	2011-07-05	EZA_30-1	20	30	50	0.12
59	2012-06-08	EZA_30-2	20	30	50	0.098
60	2011-08-12	EZA_32	20	32	50	0
61	2015-05-08	3-128	15	31	50	0.88	0.96

## Sheet: Hatching
	S3 Table. Raw data for hatching during heat stress (presented in Figure 7).
Strain	Delay	Aged	Date	Include	Group	Plate	Raise	Stress	Lay_Age	Adults_On	Adults_Off	Into_Heat	Laying_Time	Stress_Age	Eggs_Before	Eggs_0	Larvae_0	Hatch_0	Eggs_24	Larvae_24	Hatch_24	Maturing	Hatch_M	Population
N2	0		2013-03-07	y	A	1	15	25	123	2:30 PM	3:30 PM	3:55 PM	60	85	31	5	26	0.83871		26	0.83871			Y
N2	0		2013-03-07	y	A	2	15	25	123	14:31:49.091000	15:31:05.455000	3:55 PM	59.2727	83.1818	52	5	46	0.884615		46	0.884615			Y
N2	0		2013-03-07	y	A	3	15	25	123	14:33:38.182000	15:32:10.909000	3:55 PM	58.5455	81.3636	45	4	41	0.911111		41	0.911111			Y
N2	0		2013-03-07	y	A	4	15	25	123	14:35:27.273000	15:33:16.364000	3:55 PM	57.8182	79.5455	46	5	39	0.847826		39	0.847826			Y
N2	0		2013-03-07	y	A	5	15	29	123	14:37:16.364000	15:34:21.818000	3:55 PM	57.0909	77.7273	41	40	1	0.0243902						Y
N2	0		2013-03-07	y	A	6	15	29	123	14:39:05.455000	15:35:27.273000	3:55 PM	56.3636	75.9091	50	50	0	0						N
N2	0		2013-03-07	y	A	7	15	29	123	14:40:54.545000	15:36:32.727000	3:55 PM	55.6364	74.0909	40	37	3	0.075						N
N2	0		2013-03-07	y	A	8	15	29	123	14:42:43.636000	15:37:38.182000	3:55 PM	54.9091	72.2727	50	50	0	0						N
N2	0		2013-03-07	y	A	9	15	31	123	14:44:32.727000	15:38:43.636000	3:55 PM	54.1818	70.4545	39	39	0	0						N
N2	0		2013-03-07	y	A	10	15	31	123	14:46:21.818000	15:39:49.091000	3:55 PM	53.4545	68.6364	40	40	0	0						N
N2	0		2013-03-07	y	A	11	15	31	123	14:48:10.909000	15:40:54.545000	3:55 PM	52.7273	66.8182	54	54	0	0						N
N2	0		2013-03-07	y	A	12	15	31	123	2:50 PM	3:42 PM	3:55 PM	52	65	41	41	0	0						N
N2	0		2013-06-08	y	B	2	25	29	54	3:23 PM	4:22 PM	4:25 PM	59	62	13	12	1	0.0769231	1	12	0.923077	0	0
N2	0		2013-06-08	y	B	3	25	29	54	3:25 PM	4:23 PM	4:25 PM	58	60	18	13	5	0.277778	1	17	0.944444	1	0.0555556
N2	0		2013-06-08	y	B	4	25	29	54	3:27 PM	4:24 PM	4:25 PM	57	58	16	13	3	0.1875	7	9	0.5625	0	0
N2	0		2013-06-08	y	B	5	25	25	54	3:29 PM	4:28 PM	4:42 PM	59	73	25	2	23	0.92	2	23	0.92
N2	0		2013-06-08	y	B	6	25	25	54	3:32 PM	4:31 PM	4:42 PM	59	70	26	0	26	1	0	26	1
N2	0		2013-06-08	y	B	7	25	25	54	3:35 PM	4:32 PM	4:42 PM	57	67	20	0	20	1	0	20	1
N2	0		2013-06-08	y	B	8	25	25	54	3:38 PM	4:33 PM	4:42 PM	55	64	14	0	14	1	0	14	1
N2	0		2013-06-08	y	B	9	25	31	54	3:40 PM	4:44 PM	4:52 PM	64	72	38	38	0	0	38	0	0
N2	0		2013-06-08	y	B	10	25	31	54	3:42 PM	4:46 PM	4:52 PM	64	70	31	31	0	0	31	0	0
N2	0		2013-06-08	y	B	11	25	31	54	3:45 PM	4:48 PM	4:52 PM	63	67	18	18	0	0	18	0	0
N2	0		2013-06-08	y	B	12	25	31	54	3:49 PM	4:49 PM	4:52 PM	60	63	19	19	0	0	19	0	0
N2	0		2013-06-09	y	B	1	20	25	61	9:57 PM	10:53 PM	11:02 PM	56	65	51	2	49	0.960784	2	49	0.960784
N2	0		2013-06-09	y	B	2	20	25	61	10:01 PM	10:54 PM	11:02 PM	53	61	47	1	46	0.978723	1	46	0.978723
N2	0		2013-06-09	y	B	3	20	25	61	10:03 PM	10:55 PM	11:02 PM	52	59	49	3	46	0.938776	3	46	0.938776
N2	0		2013-06-09	y	B	4	20	25	61	10:05 PM	10:56 PM	11:02 PM	51	57	52	0	52	1	0	52	1
N2	0		2013-06-09	y	B	5	20	29	61	10:07 PM	11:08 PM	11:12 PM	61	65	57	57	0	0	51	6	0.105263	0	0
N2	0		2013-06-09	y	B	6	20	29	61	10:09 PM	11:10 PM	11:12 PM	61	63	47	43	4	0.0851064	19	28	0.595745	1	0.0212766
N2	0		2013-06-09	y	B	7	20	29	61	10:12 PM	11:11 PM	11:12 PM	59	60	43	43	0	0	24	19	0.44186	0	0
N2	0		2013-06-09	y	B	8	20	29	61	10:15 PM	11:11 PM	11:12 PM	56	57	32	32	0	0	27	5	0.15625	0	0
N2	0		2013-06-09	y	B	9	20	31	61	10:17 PM	11:16 PM	11:19 PM	59	62	46	46	0	0	46	0	0	0	0
N2	0		2013-06-09	y	B	10	20	31	61	10:19 PM	11:17 PM	11:19 PM	58	60	43	43	0	0	43	0	0	0	0
N2	0		2013-06-09	y	B	11	20	31	61	10:21 PM	11:18 PM	11:19 PM	57	58	52	51	1	0.0192308	51	1	0.0192308	0	0
N2	0		2013-06-09	y	B	12	20	31	61	10:24 PM	11:18 PM	11:19 PM	54	55	39	39	0	0	39	0	0	0	0
N2	0		2013-06-11	y	B	1	15	25	121	10:08 AM	11:12 AM	11:20 AM	64	72	54	1	53	0.981481		53	0.981481
N2	0		2013-06-11	y	B	2	15	25	121	10:11 AM	11:13 AM	11:20 AM	62	69	41	1	40	0.97561		40	0.97561
N2	0		2013-06-11	y	B	3	15	25	121	10:13 AM	11:14 AM	11:20 AM	61	67	54	0	54	1		54	1
N2	0		2013-06-11	y	B	4	15	25	121	10:15 AM	11:15 AM	11:20 AM	60	65	51	1	50	0.980392		50	0.980392
N2	0		2013-06-11	y	B	5	15	29	121	10:18 AM	11:22 AM	11:25 AM	64	67	59	59	0	0	59	0	0
N2	0		2013-06-11	y	B	6	15	29	121	10:22 AM	11:22 AM	11:25 AM	60	63	42	42	0	0	42	0	0
N2	0		2013-06-11	y	B	7	15	29	121	10:24 AM	11:23 AM	11:25 AM	59	61	36	36	0	0	36	0	0
N2	0		2013-06-11	y	B	8	15	29	121	10:26 AM	11:25 AM	11:25 AM	59	59	26	26	0	0	26	0	0
N2	0		2013-06-11	y	B	9	15	31	121	10:28 AM	11:28 AM	11:42 AM	60	74	61	61	0	0	61	0	0
N2	0		2013-06-11	y	B	10	15	31	121	10:30 AM	11:29 AM	11:42 AM	59	72	46	46	0	0	46	0	0
N2	0		2013-06-11	y	B	11	15	31	121	10:32 AM	11:32 AM	11:42 AM	60	70	43	43	0	0	43	0	0
N2	0		2013-06-11	y	B	12	15	31	121	10:35 AM	11:33 AM	11:42 AM	58	67	33	33	0	0	33	0	0
N2	0		2013-11-13	y	C	27-1	15	27	119	9:52 AM	11:00 AM	11:05 AM	68	73	46	1	45	0.978261	1	45	0.978261	45	0.978261
N2	0		2013-11-13	y	C	27-2	15	27	119	9:54 AM	11:03 AM	11:05 AM	69	71	60	2	58	0.966667	2	58	0.966667	59	0.983333
N2	0		2013-11-13	y	C	27-3	15	27	119	9:56 AM	11:04 AM	11:05 AM	68	69	60	1	59	0.983333	1	59	0.983333	58	0.966667
N2	0		2013-11-13	y	C	27-4	15	27	119	9:59 AM	11:01 AM	11:05 AM	62	66	48	0	48	1	0	48	1	47	0.979167
N2	0		2013-11-13	y	C	28-1	15	28	119	10:02 AM	11:03 AM	11:10 AM	61	68	78	7	71	0.910256	6	72	0.923077	12	0.153846
N2	0		2013-11-13	y	C	28-1	15	28	119	10:05 AM	11:06 AM	11:10 AM	61	65	64	7	57	0.890625	6	58	0.90625	20	0.3125
N2	0		2013-11-13	y	C	28-3	15	28	119	10:08 AM	11:09 AM	11:10 AM	61	62	43	1	42	0.976744	1	42	0.976744	12	0.27907
N2	0		2013-11-13	y	C	28-4	15	28	119	10:11 AM	11:10 AM	11:10 AM	59	59	46	8	38	0.826087	8	38	0.826087	10	0.217391
N2	0		2013-11-18	y	D	27-1	25	27	54	4:23 PM	5:27 PM	5:30 PM	64	67	19	1	18	0.947368	1	18	0.947368	16	0.842105
N2	0		2013-11-18	n	D	27-2	25	27	54	4:26 PM	5:28 PM	5:30 PM	62	64
N2	0		2013-11-18	y	D	27-3	25	27	54	4:29 PM	5:29 PM	5:30 PM	60	61	14	0	14	1	0	14	1	14	1
N2	0		2013-11-18	y	D	27-4	25	27	54	4:31 PM	5:30 PM	5:30 PM	59	59	7	0	7	1	0	7	1	7	1
N2	0		2013-11-18	n	D	28-1	25	28	54	4:33 PM	5:34 PM	5:40 PM	61	67
N2	0		2013-11-18	n	D	28-1	25	28	54	4:36 PM	5:34 PM	5:40 PM	58	64
N2	0		2013-11-18	y	D	28-3	25	28	54	4:38 PM	5:35 PM	5:40 PM	57	62	19	2	17	0.894737	1	18	0.947368	15	0.789474
N2	0		2013-11-18	y	D	28-4	25	28	54	4:40 PM	5:38 PM	5:40 PM	58	60	23	0	23	1	0	23	1	21	0.913043
N2	0		2013-11-21	y	E	28-1	25	28	56	8:37 PM	9:39 PM	9:45 PM	62	68	26	1	25	0.961538	1	25	0.961538	14	0.538462
N2	0		2013-11-21	y	E	28-1	25	28	56	8:39 PM	9:40 PM	9:45 PM	61	66	9	0	9	1	0	9	1	5	0.555556
N2	0		2013-11-21	y	E	28-3	25	28	56	8:42 PM	9:42 PM	9:45 PM	60	63	30	3	27	0.9	1	29	0.966667	19	0.633333
N2	0		2013-11-21	y	E	28-4	25	28	56	8:44 PM	9:43 PM	9:45 PM	59	61	27	1	26	0.962963	1	26	0.962963	13	0.481481
N2	0		2013-11-21	y	E	29-1	25	29	56	8:47 PM	9:50 PM	9:55 PM	63	68	24	19	5	0.208333	9	15	0.625	1	0.0416667	Y
N2	0		2013-11-21	y	E	29-2	25	29	56	8:49 PM	9:51 PM	9:55 PM	62	66	36	22	14	0.388889	5	31	0.861111	1	0.0277778	Y
N2	0		2013-11-21	y	E	29-3	25	29	56	8:51 PM	9:53 PM	9:55 PM	62	64	8	1	7	0.875	0	9	1	1	0.125	Y
N2	0		2013-11-21	y	E	29-4	25	29	56	8:52 PM	9:54 PM	9:55 PM	62	63	6	3	3	0.5	2	4	0.666667			Y
N2	0		2013-11-26	y	F	25-1	25	25	59	11:13 AM	12:19 PM	12:24 PM	66	71	39	0	39	1		39	1			Y
N2	0		2013-11-26	y	F	25-2	25	25	59	11:17 AM	12:20 PM	12:24 PM	63	67	46	5	41	0.891304		41	0.891304			Y
N2	0		2013-11-26	y	F	30-1	25	30	59	11:20 AM	12:21 PM	12:24 PM	61	64	22	22	0	0						N
N2	0		2013-11-26	y	F	30-2	25	30	59	11:22 AM	12:22 PM	12:24 PM	60	62	21	21	0	0						N
N2	0		2013-12-14	y	G	1	15	28	117	8:37 AM	9:41 AM	9:45 AM	64	68	105	7	98	0.933333	7	98	0.933333
N2	0		2013-12-14	y	G	2	15	28	117	8:39 AM	9:43 AM	9:45 AM	64	66	92	3	89	0.967391	3	89	0.967391
N2	0		2013-12-14	y	G	3	15	28	117	8:42 AM	9:44 AM	9:45 AM	62	63	92	6	86	0.934783	6	86	0.934783
N2	0		2013-12-14	y	G	7	15	30	117	8:51 AM	9:55 AM	9:59 AM	64	68	80	80	0	0	80	0	0
N2	0		2013-12-14	y	G	8	15	30	117	8:54 AM	9:56 AM	9:59 AM	62	65	107	107	0	0	107	0	0
N2	0		2013-12-14	y	G	9	15	30	117	8:57 AM	9:58 AM	9:59 AM	61	62	113	113	0	0	113	0	0
N2	0		2014-10-16	y	H	1	25	29	69	14:03:00	15:10:00	15:12:00	67	69	47	45	2	0.0425532		16	0.340426	1	0.0212766
N2	0		2014-10-16	y	H	2	25	29	69	14:09:00	15:11:00	15:12:00	62	63	34	31	3	0.0882353		18	0.529412			Y
N2	0		2014-10-16	y	H	3	25	29	69	14:12:00	15:24:00	15:29:00	72	77	15	12	3	0.2		11	0.733333	1	0.0666667	Y
N2	0		2014-10-16	y	H	4	25	31	69	14:15:00	15:26:00	15:29:00	71	74	8	8	0	0		0	0	0	0	N
N2	0		2014-10-16	y	H	1	20	29	77	21:46:00	22:51:00	22:56:00	65	70	60	60	0	0		0	0			N
N2	0		2014-10-16	y	H	2	20	29	77	21:48:00	22:52:00	22:56:00	64	68	47	46	1	0.0212766		3	0.0638298			Y
N2	0		2014-10-16	y	H	3	20	29	77	21:50:00	22:54:00	22:56:00	64	66	36	35	1	0.0277778		2	0.0555556			N
N2	0		2014-10-16	y	H	4	20	29	77	21:53:00	22:55:00	22:56:00	62	63	29	28	1	0.0344828		3	0.103448			N
N2	0		2014-10-16	y	H	5	20	31	77	21:57:00	23:01:00	23:05:00	64	68	19	19	0	0		0	0			N
N2	0		2014-10-16	y	H	6	20	31	77	22:00:00	23:03:00	23:05:00	63	65	47	47	0	0		0	0			N
N2	0		2014-10-19	y	H	1	15	29	136	08:42:00	09:46:00	09:50:00	64	68	71	71	0	0		0	0			N
N2	0		2014-10-19	y	H	2	15	29	136	08:45:00	09:47:00	09:50:00	62	65	54	54	0	0		1	0.0185185			N
N2	0		2014-10-19	y	H	3	15	31	136	08:48:00	09:49:00	09:50:00	61	62	55	55	0	0		0	0			N
N2	0		2014-10-19	y	H	4	15	29	136	08:50:00	09:50:00	09:50:00	60	60	72	72	0	0		0	0			N
N2	0		2014-11-24	y	J	25	25	29				11:35:00	60	65	70		37	0.528571		50	1.35135			Y
N2	0		2014-11-24	y	J	20	20	29				11:45:00	60	65	116		1	0.00862069		3	3			N
N2	4	aged	2015-01-09	y	K	4h-3	20	29		10:08:00	11:10:00	15:25:00	62	317	21		13	0.619048		14	0.666667	2	0.0952381
N2	4	aged	2015-01-09	y	K	4h-2	20	29		10:19:00	11:18:00	15:25:00	59	306	42		29	0.690476		29	0.690476	8	0.190476
N2	4	aged	2015-01-09	y	K	4h-1	20	29		10:24:00	11:22:00	15:25:00	58	301	72		37	0.513889		43	0.597222	3	0.0416667
N2	2	aged	2015-01-09	y	K	2h-3	20	29		10:30:00	11:34:00	13:35:00	64	185	54		8	0.148148		29	0.537037	2	0.037037
N2	2	aged	2015-01-09	y	K	2h-2	20	29		10:33:00	11:36:00	13:35:00	63	182	61		12	0.196721		39	0.639344	5	0.0819672
N2	2	aged	2015-01-09	y	K	2h-1	20	29		10:36:00	11:38:00	13:35:00	62	179	53		9	0.169811		25	0.471698	2	0.0377358
N2	0	aged	2015-01-09	y	K	0h-3	20	29		10:40:00	11:40:00	11:57:00	60	77	69		1	0.0144928		19	0.275362	0	0
N2	0	aged	2015-01-09	y	K	0h-2	20	29		10:42:00	11:41:00	11:57:00	59	75	59		15	0.254237		47	0.79661	2	0.0338983
N2	0	aged	2015-01-09	y	K	0h-1	20	29		10:46:00	11:42:00	11:57:00	56	71	65		19	0.292308		36	0.553846	1	0.0153846
N2	4	aged	2015-01-27	y	L	1	20	29		10:21:00	11:20:00	15:33:00	59	312	71		39	0.549296		40	0.56338	3	0.0422535	Y
N2	4	aged	2015-01-27	y	L	2	20	29		10:24:00	11:21:00	15:33:00	57	309	51		30	0.588235		36	0.705882	7	0.137255	Y
N2	4	aged	2015-01-27	y	L	3	20	29		10:26:00	11:23:00	15:33:00	57	307	47		35	0.744681		35	0.744681	5	0.106383	Y
N2	2	aged	2015-01-27	y	L	4	20	29		10:28:00	11:26:00	13:37:00	58	189	55		3	0.0545455		17	0.309091	0	0	N
N2	2	aged	2015-01-27	y	L	5	20	29		10:30:00	11:31:00	13:37:00	61	187	30		6	0.2		14	0.466667	1	0.0333333	Y
N2	2	aged	2015-01-27	y	L	6	20	29		10:31:00	11:32:00	13:37:00	61	186	64		12	0.1875		42	0.65625	0	0	N
N2	2	aged	2015-01-27	y	L	7	20	29		10:33:00	11:32:00	13:37:00	59	184	66		12	0.181818		33	0.5	2	0.030303	Y
N2	0	aged	2015-01-27	y	L	8	20	29		10:35:00	11:34:00	11:43:00	59	68	62		13	0.209677		26	0.419355	1	0.016129	Y
N2	0	aged	2015-01-27	y	L	9	20	29		10:38:00	11:35:00	11:43:00	57	65	46		3	0.0652174		21	0.456522	0	0	N
N2	0	aged	2015-01-27	y	L	10	20	29		10:39:00	11:37:00	11:43:00	58	64	55		1	0.0181818		8	0.145455	0	0	N
DA695	0		2015-02-01	y	M	DA-25-1	25	29	72	11:11:00	12:16:00	12:25:00	65	74	29		20	0.689655		20	0.689655	12	0.413793	Y
DA695	0		2015-02-01	y	M	DA-25-2	25	29	72	11:17:00	12:18:00	12:25:00	61	68	34		29	0.852941		29	0.852941	20	0.588235	Y
DA695	0		2015-02-01	y	M	DA-20-1	20	29	72	11:33:00	12:41:00	12:45:00	68	72	28		4	0.142857		8	0.285714	2	0.0714286	Y
DA695	0		2015-02-01	y	M	DA-20-2	20	29	72	11:36:00	12:37:00	12:45:00	61	69	34		7	0.205882		10	0.294118	0	0	N
N2	0		2015-02-01	y	N	N2-25-1	25	29	49	12:01:00	13:11:00	13:22:00	70	81	55		33	0.6		49	0.890909	7	0.127273	Y
N2	0		2015-02-01	y	N	N2-25-2	25	29	49	12:03:00	13:13:00	13:22:00	70	79	54		31	0.574074		47	0.87037	2	0.037037	Y
N2	0		2015-02-01	y	N	N2-25-3	25	29	49	12:05:00	13:15:00	13:22:00	70	77	57		23	0.403509		49	0.859649	3	0.0526316	Y
N2	0		2015-02-01	n	N	N2-25-4	25	29	49	12:07:00	13:17:00	13:22:00	70	75	48
DA695	0		2015-02-12	y	O	9	25	29	52	14:48:00	15:48:00	16:00:00	60	72	17		5	0.294118		9	0.529412			N
DA695	0		2015-02-12	y	O	10	25	29	52	14:50:00	15:51:00	16:00:00	61	70	26		14	0.538462		17	0.653846			Y
DA695	0		2015-02-12	y	O	11	25	29	52	14:54:00	15:53:00	16:00:00	59	66	24		8	0.333333		12	0.5			Y
DA695	0		2015-02-12	y	O	12	25	29	52	14:57:00	15:55:00	16:00:00	58	63	32		22	0.6875		25	0.78125			Y
DA695	0		2015-02-22	y	P	1	25	29		16:57:00	17:54:00	18:05:00	57	68	36		33	0.916667		33	0.916667
DA695	0		2015-02-22	y	P	2	25	29		17:01:00	18:02:00	18:05:00	61	64	27		20	0.740741		20	0.740741
DA695	0		2015-02-22	y	P	3	25	29		17:04:00	18:08:00	18:15:00	64	71	37		26	0.702703		27	0.72973
DA695	0		2015-02-22	y	P	4	25	29		17:11:00	18:10:00	18:15:00	59	64	50		29	0.58		31	0.62
DA695	2	aged	2015-02-22	y	P	1	20	29		10:38:00	12:09:00	13:45:00	91	187	84		53	0.630952		54	0.642857
DA695	2	aged	2015-02-22	y	P	2	20	29		10:41:00	12:06:00	13:45:00	85	184	85		66	0.776471		66	0.776471
DA695	0	aged	2015-02-22	y	P	3	20	29		10:45:00	11:56:00	12:04:00	71	79	67		4	0.0597015		6	0.0895522
DA695	0	aged	2015-02-22	y	P	4	20	29		10:49:00	11:58:00	12:04:00	69	75	52		2	0.0384615		4	0.0769231
DA695	0		2015-04-01	y	Q	1	25	29		11:44:00	12:48:00	12:54:00	64	70	40		1	0.025		1	0.025	0	0
DA695	0		2015-04-01	y	Q	2	25	29		11:36:00	12:41:00	12:54:00	65	78	48		17	0.354167		17	0.354167	3	0.0625
DA695	0		2015-04-01	y	Q	3	25	29		11:38:00	12:43:00	12:54:00	65	76	34		17	0.5		17	0.5	3	0.0882353
DA695	0		2015-04-01	y	Q	4	25	29		11:40:00	12:45:00	12:54:00	65	74	32		6	0.1875		13	0.40625	0	0
DA695	0		2015-04-01	y	Q	5	25	29		11:42:00	12:46:00	12:54:00	64	72	9		1	0.111111		1	0.111111	0	0
DA695	0		2015-04-02	y	Q	1	20	29		12:48:00	14:09:00	14:20:00	81	92	50		5	0.1				1	0.02
DA695	0		2015-04-02	y	Q	2	20	29		12:50:00	14:11:00	14:20:00	81	90	56		0	0				0	0
DA695	0		2015-04-02	y	Q	3	20	29		12:37:00	14:03:00	14:20:00	86	103	49		2	0.0408163				0	0
DA695	0		2015-04-02	y	Q	4	20	29		12:40:00	14:05:00	14:20:00	85	100	51		8	0.156863				0	0
DA695	0		2015-04-02	y	Q	5	20	29		12:43:00	14:07:00	14:20:00	84	97	54		6	0.111111				1	0.0185185
DA695	0		2015-04-09	y	R	1	25	29		11:00:00	12:09:00	12:19:00	69	79	54		26	0.481481
DA695	0		2015-04-09	y	R	2	25	29		11:03:00	12:12:00	12:19:00	69	76	39		23	0.589744
DA695	0		2015-04-09	y	R	3	25	29		11:05:00	12:15:00	12:19:00	70	74	51		18	0.352941
DA695	0		2015-04-10	y	R	1	20	29		11:51:00	13:06:00	13:11:00	75	80	62		13	0.209677
DA695	0		2015-04-10	y	R	2	20	29		11:53:00	13:08:00	13:13:00	75	80	66		26	0.393939
N2	0		2015-04-13	y	S	4	25	29		17:05:00	18:07:00	18:17:00	62	72	27		0	0		3	0.111111
N2	0		2015-04-13	y	S	5	25	29		17:10:00	18:10:00	18:17:00	60	67	48		4	0.0833333		11	0.229167
N2	0		2015-04-13	y	S	6	25	29		17:13:00	18:12:00	18:17:00	59	64	73		6	0.0821918		13	0.178082
N2	0	aged	2015-04-14	y	S	0h-1	20	29		13:05:00	14:08:00	14:23:00	63	78	68		2	0.0294118		13	0.191176
N2	0	aged	2015-04-14	y	S	0h-2	20	29		13:07:00	14:09:00	14:23:00	62	76	67		5	0.0746269		20	0.298507
N2	0	aged	2015-04-14	y	S	0h-3	20	29		13:09:00	14:10:00	14:23:00	61	74	47		4	0.0851064		15	0.319149
N2	2	aged	2015-04-14	y	S	2h-1	20	29		11:58:00	13:05:00	15:10:00	67	192	44		10	0.227273
N2	2	aged	2015-04-14	y	S	2h-2	20	29		12:00:00	13:07:00	15:10:00	67	190	56		10	0.178571
N2	2	aged	2015-04-14	y	S	2h-3	20	29		12:03:00	13:09:00	15:10:00	66	187	49		9	0.183673
N2	4	aged	2015-04-14	y	S	4h-1	20	29		10:49:00	11:58:00	16:06:00	69	317	48		37	0.770833
N2	4	aged	2015-04-14	y	S	4h-2	20	29		10:52:00	12:00:00	16:06:00	68	314	50		29	0.58
N2	4	aged	2015-04-14	y	S	4h-3	20	29		10:54:00	12:03:00	16:06:00	69	312	40		26	0.65
N2	3	aged	2015-04-16	y	S	1	15	29		11:08:00	12:13:00	15:23:00	65	255	11		0	0		3	0.272727
N2	3	aged	2015-04-16	y	S	2	15	29		11:10:00	12:15:00	15:23:00	65	253	31		0	0		0	0
N2	3	aged	2015-04-16	y	S	3	15	29		11:14:00	12:18:00	15:23:00	64	249	26		6	0.230769		6	0.230769
N2	0	aged	2015-04-16	y	S	7	15	29		12:13:00	13:24:00	13:35:00	71	82	51		0	0		2	0.0392157
N2	0	aged	2015-04-16	y	S	8	15	29		12:15:00	13:25:00	13:35:00	70	80	31		0	0		0	0
N2	0	aged	2015-04-16	y	S	9	15	29		12:18:00	13:26:00	13:35:00	68	77	35		0	0		3	0.0857143
N2	0		2015-04-23	y	T	1	25	29		15:44:00	16:52:00	16:58:00	68	74	76		11	0.144737		26	0.342105
N2	0		2015-04-23	y	T	2	25	29		15:47:00	16:54:00	16:58:00	67	71	53		16	0.301887		23	0.433962
N2	0		2015-04-23	y	T	3	25	29		15:50:00	16:55:00	16:58:00	65	68	60		11	0.183333		29	0.483333
N2	0	aged	2015-04-24	y	T	0h-1	20	29		11:02:00	12:13:00	12:22:00	71	80	101		5	0.049505
N2	0	aged	2015-04-24	y	T	0h-2	20	29		11:06:00	12:16:00	12:22:00	70	76	94		13	0.138298
N2	0	aged	2015-04-24	y	T	0h-3	20	29		11:08:00	12:18:00	12:22:00	70	74	84		10	0.119048
N2	2	aged	2015-04-24	y	T	2h-1	20	29		12:13:00	13:23:00	15:26:00	70	193	71		16	0.225352
N2	2	aged	2015-04-24	y	T	2h-2	20	29		12:16:00	13:24:00	15:26:00	68	190	64		18	0.28125
N2	2	aged	2015-04-24	y	T	2h-3	20	29		12:18:00	13:25:00	15:26:00	67	188	95		18	0.189474
N2	4	aged	2015-04-24	y	T	4h-1	20	29		12:24:00	13:27:00	17:30:00	63	306	84		48	0.571429
N2	4	aged	2015-04-24	y	T	4h-2	20	29		12:27:00	13:28:00	17:30:00	61	303	56		31	0.553571
N2	4	aged	2015-04-24	y	T	4h-3	20	29		12:28:00	13:30:00	17:30:00	62	302	58		32	0.551724

## Sheet: Stressed Gonad
S3 Table. Raw data for gonad contents during heat stress (presented in S8 Fig).
Date	Temp_Raise	Temp_Stress	Time_Stress	Num	Oocytes_Ant	Embryos	Oocytes_Post
2014-02-05	25	29	2	1	4	0	2
2014-02-05	25	29	2	2	5	0	4
2014-02-05	25	29	2	3	4	2	3
2014-02-05	25	29	2	4	3	5	3
2014-02-05	25	29	2	5	4	4	4
2014-02-05	25	29	2	6	2	0	2
2014-02-05	25	29	2	7	3	1	3
2014-02-05	25	29	2	8	1	0	0
2014-02-05	25	29	2	9		0	3
2014-02-05	25	29	2	10		2	3
2014-02-05	25	29	2	11	3	5	3
2014-02-05	25	29	2	12		0	2
2014-02-05	25	29	2	13	4	0	3
2014-02-05	25	29	2	14	3	0	2
2014-02-05	25	29	2	15	2	0	2
2014-02-05	25	29	2	16	2	2	3
2014-02-05	25	29	2	17		0	0
2014-02-05	25	29	2	18	3	0	2
2014-02-05	25	29	2	19	2	0	3
2014-02-05	25	29	2	20	3	3	3
2014-02-05	25	29	4	1	4	2	2
2014-02-05	25	29	4	2	5	8	2
2014-02-05	25	29	4	3	3	1	2
2014-02-05	25	29	4	4		0	2
2014-02-05	25	29	4	5	4	6	4
2014-02-05	25	29	4	6	3	3	2
2014-02-05	25	29	4	7	3	5
2014-02-05	25	29	4	8	3	0	3
2014-02-05	25	29	4	9	4	6	3
2014-02-05	25	29	4	10	3	3	2
2014-02-05	25	29	4	11	3	3	3
2014-02-05	25	29	4	12	2	0	2
2014-02-05	25	29	4	13	4	3	5
2014-02-05	25	29	4	14	3	4	3
2014-02-05	25	29	4	15	3	6	3
2014-02-05	25	29	4	16	5	5	3
2014-02-05	25	29	4	17		4	2
2014-02-05	25	29	4	18	4	4	3
2014-02-05	25	29	4	19	3	4	3
2014-02-05	25	29	4	20	3	5	3
2014-02-05	25	29	6	1	3	7	3
2014-02-05	25	29	6	2	3	9	3
2014-02-05	25	29	6	3	3	5	3
2014-02-05	25	29	6	4	4	6	3
2014-02-05	25	29	6	5	3	6	2
2014-02-05	25	29	6	6	4	7	3
2014-02-05	25	29	6	7		6	3
2014-02-05	25	29	6	8	3	5	3
2014-02-05	25	29	6	9	2	8	4
2014-02-05	25	29	6	10	5	9	2
2014-02-05	25	29	6	11	3	6	3
2014-02-05	25	29	6	12	4	5
2014-02-05	25	29	6	13	4	6
2014-02-05	25	29	6	14	4	9	3
2014-02-05	25	29	6	15	5	8	3
2014-02-05	25	29	6	16	4	6	3
2014-02-05	25	29	6	17	5	5	3
2014-02-05	25	29	6	18	4	9	3
2014-02-05	25	29	6	19	3	10	3
2014-02-05	25	29	6	20	4	7	3
2014-02-05	25	29	8	1	4	9	3
2014-02-05	25	29	8	2	5	10	7
2014-02-05	25	29	8	3	4	9	4
2014-02-05	25	29	8	4	3	7	3
2014-02-05	25	29	8	5	4	7	4
2014-02-05	25	29	8	6		8	3
2014-02-05	25	29	8	7	5	8	3
2014-02-05	25	29	8	8		5	3
2014-02-05	25	29	8	9	4	9	3
2014-02-05	25	29	8	10	3	12	3
2014-02-05	25	29	8	11	3	10	3
2014-02-05	25	29	8	12		6	4
2014-02-05	25	29	8	13	5	8	3
2014-02-05	25	29	8	14	3	6	3
2014-02-05	25	29	8	15	4	10	3
2014-02-05	25	29	8	16	3	6	3
2014-02-05	25	29	8	17	4	8	3
2014-02-05	25	29	8	18	4	6	4
2014-02-05	25	29	8	19	4	7	4
2014-02-05	25	29	8	20	4	7	4
2014-02-05	25	29	10	1	4	10	4
2014-02-05	25	29	10	2	3	9	4
2014-02-05	25	29	10	3	4	11	5
2014-02-05	25	29	10	4	4	3	3
2014-02-05	25	29	10	5	4	5	2
2014-02-05	25	29	10	6	6	9	4
2014-02-05	25	29	10	7	3	11	3
2014-02-05	25	29	10	8		12	3
2014-02-05	25	29	10	9	4	7	3
2014-02-05	25	29	10	10	3	7	3
2014-02-05	25	29	10	11	5	8
2014-02-05	25	29	10	12	4	10	3
2014-02-05	25	29	10	13	5	6	3
2014-02-05	25	29	10	14		8	3
2014-02-05	25	29	10	15	4	15	4
2014-02-05	25	29	10	16	3	6	3
2014-02-05	25	29	10	17	3	8	3
2014-02-05	25	29	10	18	4	12	4
2014-02-05	25	29	10	19		6	3
2014-02-05	25	29	10	20		9	4
2014-02-05	25	29	12	1	4	7	3
2014-02-05	25	29	12	2	4	11	4
2014-02-05	25	29	12	3	5	5	3
2014-02-05	25	29	12	4	4	8	3
2014-02-05	25	29	12	5	5	11	3
2014-02-05	25	29	12	6	4	11	3
2014-02-05	25	29	12	7	4	14	5
2014-02-05	25	29	12	8	2	7	3
2014-02-05	25	29	12	9	4	12	4
2014-02-05	25	29	12	10	4	15	3
2014-02-05	25	29	12	11	5	10	3
2014-02-05	25	29	12	12	5	11	4
2014-02-05	25	29	12	13	4	9	3
2014-02-05	25	29	12	14		13	5
2014-02-05	25	29	12	15	4	8	3
2014-02-05	25	29	12	16	3	14	4
2014-02-05	25	29	12	17	4	9	4
2014-02-05	25	29	12	18	5	11	4
2014-02-05	25	29	12	19	5	14	4
2014-02-05	25	29	12	20	4	10	4
2014-02-05	25	29	24	1	3	15	5
2014-02-05	25	29	24	2		18	2
2014-02-05	25	29	24	3	2	12	6
2014-02-05	25	29	24	4	4	11	3
2014-02-05	25	29	24	5	4	11	4
2014-02-05	25	29	24	6		13	3
2014-02-05	25	29	24	7	4	8	5
2014-02-05	25	29	24	8	4	11	2
2014-02-05	25	29	24	9	6	8	4
2014-02-05	25	29	24	10	4	13	4
2014-02-05	25	29	24	11		7	3
2014-02-05	25	29	24	12	5	16	3
2014-02-05	25	29	24	13	4	15	3
2014-02-05	25	29	24	14	5	18	3
2014-02-05	25	29	24	15	4	17	5
2014-02-05	25	29	24	16		13	5
2014-02-05	25	29	24	17	5	13	4
2014-02-05	25	29	24	18	5	8	5
2014-02-05	25	29	24	19	5	12	2
2014-02-05	25	29	24	20	6	8	4
2014-03-03	15	29	0	1	0	0	0
2014-03-03	15	29	0	2	0	0	0
2014-03-03	15	29	0	3	0	0	0
2014-03-03	15	29	0	4	0	0	0
2014-03-03	15	29	0	5	0	0	0
2014-03-03	15	29	0	6	2	0	0
2014-03-03	15	29	0	7	0	0	0
2014-03-03	15	29	0	8	0	0	0
2014-03-03	15	29	0	9	0	0	0
2014-03-03	15	29	0	10	0	0	0
2014-03-03	15	29	0	11	0	0	0
2014-03-03	15	29	0	12	0	0	0
2014-03-03	15	29	0	13	2	1	0
2014-03-03	15	29	0	14	0	0	0
2014-03-03	15	29	0	15	0	0	0
2014-03-03	15	29	0	16	0	0	0
2014-03-03	15	29	0	17	1	0	0
2014-03-03	15	29	0	18	0	0	0
2014-03-03	15	29	0	19	0	0	0
2014-03-03	15	29	0	20	0	0	0
2014-03-03	15	29	2	1	2	0	0
2014-03-03	15	29	2	2		0	0
2014-03-03	15	29	2	3	4	2	0
2014-03-03	15	29	2	4	0	0	0
2014-03-03	15	29	2	5	0	0	0
2014-03-03	15	29	2	6	0	0	0
2014-03-03	15	29	2	7	0	0	0
2014-03-03	15	29	2	8	0	0	0
2014-03-03	15	29	2	9	0	0	0
2014-03-03	15	29	2	10		1	0
2014-03-03	15	29	2	11	0	0	0
2014-03-03	15	29	2	12		4	0
2014-03-03	15	29	2	13	0	0	0
2014-03-03	15	29	2	14	3	3	0
2014-03-03	15	29	2	15		0	0
2014-03-03	15	29	2	16	0	0	0
2014-03-03	15	29	2	17	0	0	0
2014-03-03	15	29	2	18	0	0	0
2014-03-03	15	29	2	19	0	0	0
2014-03-03	15	29	2	20	3	3	0
2014-03-03	15	29	4	1	4	2	2
2014-03-03	15	29	4	2	0	0	0
2014-03-03	15	29	4	3	4	2	1
2014-03-03	15	29	4	4		2	0
2014-03-03	15	29	4	5	3	3	0
2014-03-03	15	29	4	6	3	3	0
2014-03-03	15	29	4	7		4	0
2014-03-03	15	29	4	8	4		0
2014-03-03	15	29	4	9	1	0	0
2014-03-03	15	29	4	10	3	3	2
2014-03-03	15	29	4	11	0	0	0
2014-03-03	15	29	4	12	4	3	0
2014-03-03	15	29	4	13	4	3	2
2014-03-03	15	29	4	14	4	3	1
2014-03-03	15	29	4	15	2		1
2014-03-03	15	29	4	16	3	3	2
2014-03-03	15	29	4	17	0		0
2014-03-03	15	29	4	18		1	0
2014-03-03	15	29	4	19		2	0
2014-03-03	15	29	4	20	3	3	0
2014-03-03	15	29	4	21	3	3	0
2014-03-03	15	29	6	1	5	3	3
2014-03-03	15	29	6	2	3	2	0
2014-03-03	15	29	6	3		4	0
2014-03-03	15	29	6	4	4	4	3
2014-03-03	15	29	6	5	4	3	4
2014-03-03	15	29	6	6	4	4	3
2014-03-03	15	29	6	7	6	5	0
2014-03-03	15	29	6	8	4	3	1
2014-03-03	15	29	6	9	5	3	5
2014-03-03	15	29	6	10	4	3	5
2014-03-03	15	29	6	11	4	4	4
2014-03-03	15	29	6	12	4	3	3
2014-03-03	15	29	6	13	3	4	5
2014-03-03	15	29	6	14	4		0
2014-03-03	15	29	6	15	5	4	4
2014-03-03	15	29	6	16	3	4	4
2014-03-03	15	29	6	17	5	4	4
2014-03-03	15	29	6	18	5	5	3
2014-03-03	15	29	6	19	2	4	3
2014-03-03	15	29	6	20	3	3	5
2014-03-03	15	29	8	1	5	5	6
2014-03-03	15	29	8	2	6	4	4
2014-03-03	15	29	8	3	5	4	10
2014-03-03	15	29	8	4	5	4	9
2014-03-03	15	29	8	5	7	4	10
2014-03-03	15	29	8	6	5	4	5
2014-03-03	15	29	8	7	6	4	4
2014-03-03	15	29	8	8	7	5	8
2014-03-03	15	29	8	9	4	4	4
2014-03-03	15	29	8	10	6		6
2014-03-03	15	29	8	11	6	5	6
2014-03-03	15	29	8	12	5	6	7
2014-03-03	15	29	8	13	8	5	9
2014-03-03	15	29	8	14	6	5	6
2014-03-03	15	29	8	15	8	4	5
2014-03-03	15	29	8	16	7	4	8
2014-03-03	15	29	8	17		4	6
2014-03-03	15	29	8	18	5	5	5
2014-03-03	15	29	8	19	5	3	3
2014-03-03	15	29	8	20	7	4	4
2014-03-03	15	29	10	1	6	6	11
2014-03-03	15	29	10	2	7	5	9
2014-03-03	15	29	10	3		4	6
2014-03-03	15	29	10	4	8	5	9
2014-03-03	15	29	10	5	7	4	12
2014-03-03	15	29	10	6	7	6	8
2014-03-03	15	29	10	7	7	6	7
2014-03-03	15	29	10	8	7	6	8
2014-03-03	15	29	10	9	6	4	7
2014-03-03	15	29	10	10	7		6
2014-03-03	15	29	10	11	6	6	8
2014-03-03	15	29	10	12	6	4	10
2014-03-03	15	29	10	13		3	5
2014-03-03	15	29	10	14	6	5	6
2014-03-03	15	29	10	15	5	4	9
2014-03-03	15	29	10	16	5	5	11
2014-03-03	15	29	10	17	6	5	6
2014-03-03	15	29	10	18	8		7
2014-03-03	15	29	10	19	6	5	7
2014-03-03	15	29	10	20	5	5	6
2014-03-03	15	29	12	1	6	4	6
2014-03-03	15	29	12	2	7	4	12
2014-03-03	15	29	12	3	5	4	9
2014-03-03	15	29	12	4	6	5	10
2014-03-03	15	29	12	5	6	4	8
2014-03-03	15	29	12	6	5	4	8
2014-03-03	15	29	12	7	5	4	7
2014-03-03	15	29	12	8	5	5	6
2014-03-03	15	29	12	9	7	5	10
2014-03-03	15	29	12	10	5	4	7
2014-03-03	15	29	12	11	5	5	7
2014-03-03	15	29	12	12	5	4	8
2014-03-03	15	29	12	13	5	4	9
2014-03-03	15	29	12	14	6	4	6
2014-03-03	15	29	12	15	7	4	13
2014-03-03	15	29	24	1	5	3	8
2014-03-03	15	29	24	2	4	5	14
2014-03-03	15	29	24	3	5	6	15
2014-03-03	15	29	24	4	5	5	11
2014-03-03	15	29	24	5	5	5	13
2014-03-03	15	29	24	6	6	4	13
2014-03-03	15	29	24	7	6	5	12
2014-03-03	15	29	24	8	5	6	12
2014-03-03	15	29	24	9	5	4	12
2014-03-03	15	29	24	10	7	5	8
2014-03-03	15	29	24	11	3	6	13
2014-03-03	15	29	24	12	6	5	13
2014-03-03	15	29	24	13	7	5	13
2014-03-03	15	29	24	14	6	4	14
2014-03-03	15	29	24	15	6	5	11
2014-03-03	15	29	24	16	4	4	9
2014-03-03	15	29	24	17	6	4	9
2014-03-03	15	29	24	18	6	5	7
2014-03-03	15	29	24	19	5	3	7
2014-03-03	15	29	24	20	5	5	8
	20	29	0	1	3	2	0
	20	29	0	2	3	2	0
	20	29	0	3	1	1	0
	20	29	0	4	0	0	0
	20	29	0	5	1	1	0
	20	29	0	6	2	1	0
	20	29	0	7	3	2	0
	20	29	0	8	1	0	0
	20	29	0	9	1	1	0
	20	29	0	10	1	0	0
	20	29	0	11	1	1	0
	20	29	0	12	3	2	0
	20	29	0	13	0	0	0
	20	29	0	14	0	0	0
	20	29	0	15	1	1	0
	20	29	0	16	0	1	0
	20	29	0	17	1	1	0
	20	29	0	18	1	0	0
	20	29	0	19	1	0	0
	20	29	0	20	0	1	0
	20	29	0	21	0	0	0
	20	29	0	22	1	0	0
	20	29	0	23	3	2	0
	20	29	0	24	2	1	0
	20	29	0	25	0	0	0
	20	29	0	26	1	0	0
	20	29	0	27	0	0	0
	20	29	0	28	1	1	0
	20	29	0	29	0	0	0
	20	29	0	30	2	2	0
	20	29	0	31	0	0	0
	20	29	0	32	0	1	0
	20	29	0	33	1	0	0
	20	29	0	34	0	0	0
	20	29	0	35	2	1	0
	20	29	0	36	1	0	0
	20	29	0	37	0	0	0
	20	29	0	38	1	1	0
	20	29	0	39	0	0	0
	20	29	0	40	1	0	0
	20	29	0	41	1	0	0
	20	29	0	42	0	0	0
	20	29	0	43	0	0	0
	20	29	0	44	1	0	0
	20	29	0	45	0	0	0
	20	29	0	46	0	0	0
	20	29	0	47	0	1	0
	20	29	0	48	1	0	0
	20	29	0	49	2	2	0
	20	29	0	50	0	0	0
	20	29	0	51	0	1	0
	20	29	0	52	1	0	0
	20	29	0	53	0	0	0
	20	29	0	54	1	0	0
	20	29	0	55	2	1	0
	20	29	0	56	2	1	0
	20	29	0	57	2	1	0
	20	29	0	58	3	2	0
	20	29	0	59	1	1	0
	20	29	0	60	2	3	0
	20	29	0	61	0	0	0
	20	29	0	62	2	1	0
	20	29	0	63	0	0	0
	20	29	0	64	1	0	0
	20	29	0	65	3	3	0
	20	29	0	66	0	0	0
	20	29	0	67	1	0	0
	20	29	0	68	1	0	0
	20	29	0	69	0	0	0
	20	29	0	70	1	1	0
	20	29	0	71	1	1	0
	20	29	0	72	0	1	0
	20	29	0	73	2	1	0
	20	29	0	74	3	3	0
	20	29	0	75	0	0	0
	20	29	2	1	2	1	0
	20	29	2	2	1	1	0
	20	29	2	3	1	1	0
	20	29	2	4	3	3	0
	20	29	2	5	3	2	0
	20	29	2	6	1	1	0
	20	29	2	7	2	1	0
	20	29	2	8	2	2	0
	20	29	2	9	2	1	0
	20	29	2	10	2	1	0
	20	29	2	11	1	1	0
	20	29	2	12	1	0	0
	20	29	2	13	1	1	0
	20	29	2	14	2	2	0
	20	29	2	15	1	1	0
	20	29	2	16	2	1	0
	20	29	2	17	2	1	0
	20	29	2	18	2	2	0
	20	29	2	19	3	2	0
	20	29	2	20	1	1	0
	20	29	2	21	2	1	0
	20	29	2	22	2	1	0
	20	29	2	23	2	2	0
	20	29	2	24	2	1	0
	20	29	2	25	1	0	0
	20	29	2	26	2	1	0
	20	29	2	27	3	2	0
	20	29	2	28	1	1	0
	20	29	2	29	2	2	0
	20	29	2	30	2	2	0
	20	29	2	31	1	1	0
	20	29	2	32	1	1	0
	20	29	2	33	2	2	0
	20	29	2	34	2	1	0
	20	29	2	35	3	2	0
	20	29	4	1	2	1	0
	20	29	4	2	3	2	0
	20	29	4	3	2	1	0
	20	29	4	4	2	2	0
	20	29	4	5	1	0	0
	20	29	4	6	3	2	0
	20	29	4	7	1	0	0
	20	29	4	8	3	2	0
	20	29	4	9	4	4	0
	20	29	4	10	3	3	0
	20	29	4	11	2	1	0
	20	29	4	12	2	2	0
	20	29	4	13	2	3	0
	20	29	4	14	2	2	0
	20	29	4	15	2	2	0
	20	29	4	16	1	2	0
	20	29	4	17	3	3	0
	20	29	4	18	2	1	0
	20	29	4	19	2	2	0
	20	29	4	20	2	2	0
	20	29	4	21	3	2	0
	20	29	4	22	2	2	0
	20	29	4	23	4	4	0
	20	29	4	24	3	2	0
	20	29	4	25	2	1	0
	20	29	4	26	3	3	0
	20	29	4	27	4	3	0
	20	29	4	28	4	4	2
	20	29	4	29	5	4	0
	20	29	4	30	3	4	1
	20	29	4	31	3	2	0
	20	29	4	32	4	4	2
	20	29	4	33	4	3	0
	20	29	4	34	3	2	0
	20	29	4	35	3	3	2
	20	29	6	1	4	4	0
	20	29	6	2	4	4	3
	20	29	6	3	2	1	0
	20	29	6	4	4	4	2
	20	29	6	5	5	4	1
	20	29	6	6	4	5	5
	20	29	6	7	3	3	0
	20	29	6	8	2	2	0
	20	29	6	9	3	4	1
	20	29	6	10	3	2	0
	20	29	6	11	3	3	0
	20	29	6	12	3	3	1
	20	29	6	13	2	2	0
	20	29	6	14	4	4	0
	20	29	6	15	4	4	2
	20	29	6	16	3	2	0
	20	29	6	17	4	4	4
	20	29	6	18	5	4	4
	20	29	6	19	3	3	0
	20	29	6	20	3	2	0
	20	29	6	21	5	4	2
	20	29	6	22	4	4	2
	20	29	6	23	3	2	0
	20	29	6	24	4	4	0
	20	29	6	25	3	3	6
	20	29	6	26	4	3	2
	20	29	6	27	4	4	1
	20	29	6	28	3	4	4
	20	29	6	29	3	3	3
	20	29	6	30	4	4	5
	20	29	6	31	3	4	2
	20	29	6	32	5	4	1
	20	29	6	33	3	3	3
	20	29	6	34	3	3	0
	20	29	6	35	4	3	4
	20	29	8	1	5	4	0
	20	29	8	2	4	4	3
	20	29	8	3	5	4	0
	20	29	8	4	5	5	5
	20	29	8	5	4	4	7
	20	29	8	6	4	4	0
	20	29	8	7	6	5	8
	20	29	8	8	5	4	3
	20	29	8	9	6	6	0
	20	29	8	10	3	3	3
	20	29	8	11	6	6	2
	20	29	8	12	4	4	3
	20	29	8	13	5	4	9
	20	29	8	14	5	5	5
	20	29	8	15	4	5	2
	20	29	8	16	7	5	0
	20	29	8	17	7	6	2
	20	29	8	18	5	4	3
	20	29	8	19	5	4	7
	20	29	8	20	3	2	0
	20	29	8	21	5	4	3
	20	29	8	22	5	4	0
	20	29	8	23	6	5	6
	20	29	8	24	5	5	7
	20	29	8	25	5	5	4
	20	29	8	26	4	4	7
	20	29	8	27	4	4	4
	20	29	8	28	5	4	6
	20	29	8	29	7	6	1
	20	29	8	30	6	5	5
	20	29	8	31	5	4	5
	20	29	8	32	5	4	4
	20	29	8	33	6	5	7
	20	29	8	34	3	3	7
	20	29	8	35	4	5	6
	20	29	10	1	5	4	3
	20	29	10	2	2	1	0
	20	29	10	3	5	5	4
	20	29	10	4	5	4	3
	20	29	10	5	4	3	0
	20	29	10	6	5	5	0
	20	29	10	7	5	4	5
	20	29	10	8	4	4	3
	20	29	10	9	5	5	1
	20	29	10	10	5	5	0
	20	29	10	11	5	5	5
	20	29	10	12	5	4	1
	20	29	10	13	5	4	4
	20	29	10	14	4	5	2
	20	29	10	15	6	5	7
	20	29	10	16	6	5	3
	20	29	10	17	5	4	7
	20	29	10	18	6	6	5
	20	29	10	19	5	6	4
	20	29	10	20	4	4	4
	20	29	10	21	5	5	4
	20	29	10	22	4	4	5
	20	29	10	23	6	5	4
	20	29	10	24	5	4	2
	20	29	10	25	6	5	5
	20	29	10	26	7	7	5
	20	29	10	27	6	5	10
	20	29	10	28	6	7	7
	20	29	10	29	5	5	10
	20	29	10	30	5	4	11
	20	29	10	31	5	5	5
	20	29	10	32	4	4	5
	20	29	10	33	4	5	9
	20	29	10	34	4	4	9
	20	29	10	35	6	6	9
	20	29	12	1	4	3	8
	20	29	12	2	4	4	6
	20	29	12	3	4	3	8
	20	29	12	4	4	4	7
	20	29	12	5	4	3	6
	20	29	12	6	4	3	5
	20	29	12	7	4	4	7
	20	29	12	8	6	5	0
	20	29	12	9	4	3	5
	20	29	12	10	4	4	10
	20	29	12	11	3	3	4
	20	29	12	12	6	5	8
	20	29	12	13	4	5	10
	20	29	12	14	4	4	6
	20	29	12	15	4	4	8
	20	29	12	16	5	4	6
	20	29	12	17	4	4	7
	20	29	12	18	5	5	8
	20	29	12	19	4	4	0
	20	29	12	20	5	4	11
	20	29	12	21	5	4	7
	20	29	12	22	4	3	6
	20	29	12	23	6	5	9
	20	29	12	24	5	6	2
	20	29	12	25	4	4	3
	20	29	12	26	3	5	8
	20	29	12	27	5	4	6
	20	29	12	28	5	4	7
	20	29	12	29	6	5	8
	20	29	12	30	5	5	5
	20	29	12	31	5	3	10
	20	29	12	32	5	4	5
	20	29	12	33	3	3	11
	20	29	12	34	4	4	8
	20	29	12	35	5	5	9
	20	29	24	1	5	4	5
	20	29	24	2	5	5	12
	20	29	24	3	6	7	12
	20	29	24	4	5	6	6
	20	29	24	5	6	5	10
	20	29	24	6	4	4	8
	20	29	24	7	2	2	11
	20	29	24	8	5	5	1
	20	29	24	9	4	3	9
	20	29	24	10	3	5	7
	20	29	24	11	4	5	8
	20	29	24	12	5	6	12
	20	29	24	13	4	4	6
	20	29	24	14	6	4	10
	20	29	24	15	5	7	10
	20	29	24	16	4	3	9
	20	29	24	17	5	5	10
	20	29	24	18	3	4	11
	20	29	24	19	5	4	3
	20	29	24	20	3	4	12
	20	29	24	21	4	3	8
	20	29	24	22	3	5	13
	20	29	24	23	5	4	12
	20	29	24	24	4	4	2
	20	29	24	25	4	5	15
	20	29	24	26	3	3	9
	20	29	24	27	6	5	7
	20	29	24	28	2	5	8
	20	29	24	29	4	4	11
	20	29	24	30	5	5	8
	20	29	24	31	5	6	12
	20	29	24	32	5	5	5
	20	29	24	33	4	4	11
	20	29	24	34	4	4	12
	20	29	24	35	6	7	10

## Sheet: Recovering Gonad
S3 Table. Raw data for gonad contents during recovery (presented in Figure 6).
					Uterine Concretions		Stacked Oocytes
Num	Start_Date	Expt_ID	Temp_Growth	Time_Recovery	Uterus_Ant	Uterus_Post	Gonad_Ant	Gonad_Post
1	2015-03-08	3-096	25	0	y	y	n	n
2	2015-03-08	3-096	25	0	y	y	n	n
3	2015-03-08	3-096	25	0	y	y	n	n
4	2015-03-08	3-096	25	0	y	y	n	n
5	2015-03-08	3-096	25	0	y	y	n	n
6	2015-03-08	3-096	25	0	y	y	n	n
7	2015-03-08	3-096	25	0	y	y	n	n
8	2015-03-08	3-096	25	0	y	y	n	n
9	2015-03-08	3-096	25	0	y	y	n	n
10	2015-03-08	3-096	25	0	y	y	n	n
11	2015-03-08	3-096	25	0	y	y	n	n
12	2015-03-08	3-096	25	0	y	y	n	n
13	2015-03-08	3-096	25	0	y	y	n	n
14	2015-03-08	3-096	25	0	y	y	n	n
15	2015-03-08	3-096	25	0	y	y	n	n
16	2015-03-08	3-096	25	0	n	y	n	n
17	2015-03-08	3-096	25	0	y	y	n	n
18	2015-03-08	3-096	25	0	y	y	n	n
19	2015-03-08	3-096	25	0	y	y	n	n
20	2015-03-08	3-096	25	0	y	y	n	n
21	2015-03-08	3-096	25	0	y	y	n	n
22	2015-03-08	3-096	25	0	y	y	n	n
23	2015-03-08	3-096	25	0	y	y	n	n
24	2015-03-08	3-096	25	0	y	y	n	n
25	2015-03-08	3-096	25	0	y	y	n	n
26	2015-03-08	3-096	25	0	y	y	n	n
27	2015-03-08	3-096	25	0	y	y	n	n
28	2015-03-08	3-096	25	0	y	y	n	n
29	2015-03-08	3-096	25	0	y	y	n	n
30	2015-03-08	3-096	25	0	y	y	n	n
1	2015-03-08	3-096	25	24	y	n	n	n
2	2015-03-08	3-096	25	24	y	y	n	n
3	2015-03-08	3-096	25	24	n	n	n	n
4	2015-03-08	3-096	25	24	n	n	n	n
5	2015-03-08	3-096	25	24	y	y	n	n
6	2015-03-08	3-096	25	24	n	y	n	n
7	2015-03-08	3-096	25	24	n	n	n	n
8	2015-03-08	3-096	25	24	n	y	n	n
9	2015-03-08	3-096	25	24	y	y	n	n
10	2015-03-08	3-096	25	24	n	n	n	n
11	2015-03-08	3-096	25	24	y	y	n	n
12	2015-03-08	3-096	25	24	y	y	n	n
13	2015-03-08	3-096	25	24	y	y	n	n
14	2015-03-08	3-096	25	24	y	y	n	n
15	2015-03-08	3-096	25	24	y	y	n	n
16	2015-03-08	3-096	25	24	n	y	n	n
17	2015-03-08	3-096	25	24	n	n	y	y
18	2015-03-08	3-096	25	24	n	n	n	n
19	2015-03-08	3-096	25	24	n	y	n	n
20	2015-03-08	3-096	25	24	y	y	n	n
21	2015-03-08	3-096	25	24	y	y	n	n
22	2015-03-08	3-096	25	24	y	y	n	n
23	2015-03-08	3-096	25	24	n	n	n	n
24	2015-03-08	3-096	25	24	y	y	n	n
25	2015-03-08	3-096	25	24	n	n	n	n
26	2015-03-08	3-096	25	24	y	y	n	n
27	2015-03-08	3-096	25	24	y	y	n	n
28	2015-03-08	3-096	25	24	y	y	n	n
29	2015-03-08	3-096	25	24	n	y	n	n
30	2015-03-08	3-096	25	24	n	n	n	n
31	2015-03-08	3-096	25	24	y	y	n	n
32	2015-03-08	3-096	25	24	y	n	n	n
33	2015-03-08	3-096	25	24	y	y	n	n
34	2015-03-08	3-096	25	24	n	y	n	n
35	2015-03-08	3-096	25	24	n	n	n	n
36	2015-03-08	3-096	25	24	y	y	n	n
37	2015-03-08	3-096	25	24	n	n	n	n
38	2015-03-08	3-096	25	24	n	y	n	n
1	2015-03-08	3-096	25	48	n	y	y	n
2	2015-03-08	3-096	25	48	n	n	n	n
3	2015-03-08	3-096	25	48	n	n	n	n
4	2015-03-08	3-096	25	48	n	n	y	y
5	2015-03-08	3-096	25	48	n	n	n	n
6	2015-03-08	3-096	25	48	n	n	n	n
7	2015-03-08	3-096	25	48	n	n	y	y
8	2015-03-08	3-096	25	48	n	n	n	y
9	2015-03-08	3-096	25	48	n	n	n	n
10	2015-03-08	3-096	25	48	n	n	n	n
11	2015-03-08	3-096	25	48	n	y	y	n
12	2015-03-08	3-096	25	48	y	n	n	n
13	2015-03-08	3-096	25	48	n	n	y	n
14	2015-03-08	3-096	25	48	y	y	y	n
15	2015-03-08	3-096	25	48	n	n	n	y
16	2015-03-08	3-096	25	48	n	n	n	y
17	2015-03-08	3-096	25	48	n	y	y	y
18	2015-03-08	3-096	25	48	n	n	y	y
19	2015-03-08	3-096	25	48	n	n	n	n
20	2015-03-08	3-096	25	48	n	n	y	n
21	2015-03-08	3-096	25	48	n	n	n	y
22	2015-03-08	3-096	25	48	n	n	y	n
23	2015-03-08	3-096	25	48	n	n	y	n
24	2015-03-08	3-096	25	48	n	n	y	n
25	2015-03-08	3-096	25	48	n	n	n	y
26	2015-03-08	3-096	25	48	y	n	y	y
27	2015-03-08	3-096	25	48	n	n	n	y
28	2015-03-08	3-096	25	48	n	y	n	y
29	2015-03-08	3-096	25	48	y	y	n	n
30	2015-03-08	3-096	25	48	n	n	n	y
1	2015-03-08	3-096	25	72	y	y	y	y
2	2015-03-08	3-096	25	72	y	y	n	n
3	2015-03-08	3-096	25	72	y	y	y	n
4	2015-03-08	3-096	25	72	n	n	y	y
5	2015-03-08	3-096	25	72	y	y	y	y
6	2015-03-08	3-096	25	72	n	n	n	y
7	2015-03-08	3-096	25	72	n	y	n	n
8	2015-03-08	3-096	25	72	y	y	n	y
9	2015-03-08	3-096	25	72	n	y	y	n
10	2015-03-08	3-096	25	72	y	n	n	n
11	2015-03-08	3-096	25	72	y	y	y	y
12	2015-03-08	3-096	25	72	y	n	y	y
13	2015-03-08	3-096	25	72	n	n	n	n
14	2015-03-08	3-096	25	72	n	n	n	n
15	2015-03-08	3-096	25	72	y	y	n	n
16	2015-03-08	3-096	25	72	n	y	n	n
17	2015-03-08	3-096	25	72	y	y	y	n
18	2015-03-08	3-096	25	72	n	n	n	n
19	2015-03-08	3-096	25	72	n	n	y	y
20	2015-03-08	3-096	25	72	n	n	n	n
21	2015-03-08	3-096	25	72	y	n	y	n
22	2015-03-08	3-096	25	72	y	y	n	y
23	2015-03-08	3-096	25	72	n	y	n	y
24	2015-03-08	3-096	25	72	n	n	y	n
25	2015-03-08	3-096	25	72	n	y	n	n
26	2015-03-08	3-096	25	72	n	n	n	y
27	2015-03-08	3-096	25	72	y	y	n	n
28	2015-03-08	3-096	25	72	n	n	y	y
29	2015-03-08	3-096	25	72	y	y	n	n
30	2015-03-08	3-096	25	72	n	n	y	y
31	2015-03-08	3-096	25	72	y	n	y	n
1	2015-03-10	3-101	15	0	y	y	n	n
2	2015-03-10	3-101	15	0	y	y	n	n
3	2015-03-10	3-101	15	0	y	y	n	n
4	2015-03-10	3-101	15	0	y	y	n	n
5	2015-03-10	3-101	15	0	y	y	n	n
6	2015-03-10	3-101	15	0	y	y	n	n
7	2015-03-10	3-101	15	0	y	y	n	n
8	2015-03-10	3-101	15	0	y	y	n	n
9	2015-03-10	3-101	15	0	y	y	n	n
10	2015-03-10	3-101	15	0	y	y	n	n
11	2015-03-10	3-101	15	0	y	y	n	n
12	2015-03-10	3-101	15	0	y	y	n	n
13	2015-03-10	3-101	15	0	y	y	n	n
14	2015-03-10	3-101	15	0	y	y	n	n
15	2015-03-10	3-101	15	0	y	y	n	n
16	2015-03-10	3-101	15	0	y	y	n	n
17	2015-03-10	3-101	15	0	y	y	n	n
18	2015-03-10	3-101	15	0	y	y	n	n
19	2015-03-10	3-101	15	0	y	y	n	n
20	2015-03-10	3-101	15	0	y	y	n	n
21	2015-03-10	3-101	15	0	y	y	n	n
22	2015-03-10	3-101	15	0	y	y	n	n
23	2015-03-10	3-101	15	0	y	y	n	n
24	2015-03-10	3-101	15	0	y	y	n	n
25	2015-03-10	3-101	15	0	y	y	n	n
26	2015-03-10	3-101	15	0	y	y	n	n
27	2015-03-10	3-101	15	0	y	y	n	n
28	2015-03-10	3-101	15	0	y	y	n	n
29	2015-03-10	3-101	15	0	y	y	n	n
30	2015-03-10	3-101	15	0	y	y	n	n
31	2015-03-10	3-101	15	0	y	y	n	n
32	2015-03-10	3-101	15	0	y	y	n	n
33	2015-03-10	3-101	15	0	y	y	n	n
34	2015-03-10	3-101	15	0	y	y	n	n
35	2015-03-10	3-101	15	0	y	y	n	n
1	2015-03-10	3-101	15	24	y	y	n	n
2	2015-03-10	3-101	15	24	y	n	n	n
3	2015-03-10	3-101	15	24	y	y	n	n
4	2015-03-10	3-101	15	24	y	n	n	n
5	2015-03-10	3-101	15	24	y	y	n	n
6	2015-03-10	3-101	15	24	y	n	y	n
7	2015-03-10	3-101	15	24	y	y	n	n
8	2015-03-10	3-101	15	24	y	y	n	n
9	2015-03-10	3-101	15	24	n	n	n	n
10	2015-03-10	3-101	15	24	y	y	n	y
11	2015-03-10	3-101	15	24	y	y	n	n
12	2015-03-10	3-101	15	24	n	n	n	n
13	2015-03-10	3-101	15	24	y	y	n	n
14	2015-03-10	3-101	15	24	y	y	n	n
15	2015-03-10	3-101	15	24	y	y	n	n
16	2015-03-10	3-101	15	24	y	n	n	n
17	2015-03-10	3-101	15	24	y	y	n	n
18	2015-03-10	3-101	15	24	y	y	n	n
19	2015-03-10	3-101	15	24	y	n	n	n
20	2015-03-10	3-101	15	24	y	y	n	n
21	2015-03-10	3-101	15	24	y	y	n	n
22	2015-03-10	3-101	15	24	y	y	y	y
23	2015-03-10	3-101	15	24	y	n	n	n
24	2015-03-10	3-101	15	24	y	y	n	n
25	2015-03-10	3-101	15	24	y	n	n	n
26	2015-03-10	3-101	15	24	y	y	n	n
27	2015-03-10	3-101	15	24	y	y	n	n
28	2015-03-10	3-101	15	24	y	y	n	n
29	2015-03-10	3-101	15	24	y	n	n	n
30	2015-03-10	3-101	15	24	y	y	n	n
31	2015-03-10	3-101	15	24	y	y	n	n
1	2015-03-10	3-101	15	48	y	y	y	y
2	2015-03-10	3-101	15	48	y	y	y	y
3	2015-03-10	3-101	15	48	n	y	y	n
4	2015-03-10	3-101	15	48	n	y	y	y
5	2015-03-10	3-101	15	48	y	y	y	y
6	2015-03-10	3-101	15	48	y	y	y	n
7	2015-03-10	3-101	15	48	y	n	n	n
8	2015-03-10	3-101	15	48	y	y	y	n
9	2015-03-10	3-101	15	48	y	y	n	n
10	2015-03-10	3-101	15	48	n	y	y	y
11	2015-03-10	3-101	15	48	n	n	y	y
12	2015-03-10	3-101	15	48	y	y	y	y
13	2015-03-10	3-101	15	48	y	y	y	y
14	2015-03-10	3-101	15	48	n	y	y	y
15	2015-03-10	3-101	15	48	n	n	n	n
16	2015-03-10	3-101	15	48	y	y	n	n
17	2015-03-10	3-101	15	48	n	n	n	n
18	2015-03-10	3-101	15	48	n	y	y	y
19	2015-03-10	3-101	15	48	y	n	y	n
20	2015-03-10	3-101	15	48	n	y	y	n
21	2015-03-10	3-101	15	48	y	n	y	y
22	2015-03-10	3-101	15	48	y	y	y	n
23	2015-03-10	3-101	15	48	y	n	y	y
24	2015-03-10	3-101	15	48	y	y	y	y
25	2015-03-10	3-101	15	48	n	n	y	y
26	2015-03-10	3-101	15	48	y	y	y	y
27	2015-03-10	3-101	15	48	n	n	y	y
28	2015-03-10	3-101	15	48	y	y	y	n
29	2015-03-10	3-101	15	48	y	y	y	y
30	2015-03-10	3-101	15	48	y	n	y	n
31	2015-03-10	3-101	15	48	n	y	y	y
32	2015-03-10	3-101	15	48	y	y	n	n
33	2015-03-10	3-101	15	48	y	n	y	y
34	2015-03-10	3-101	15	48	y	y	y	n
35	2015-03-10	3-101	15	48	y	y	y	y
1	2015-03-10	3-101	15	72	n	y	y	y
2	2015-03-10	3-101	15	72	n	n	y	n
3	2015-03-10	3-101	15	72	y	y	y	n
4	2015-03-10	3-101	15	72	y	y	y	n
5	2015-03-10	3-101	15	72	y	y	n	n
6	2015-03-10	3-101	15	72	y	y	y	y
7	2015-03-10	3-101	15	72	y	y	n	n
8	2015-03-10	3-101	15	72	y	y	y	y
9	2015-03-10	3-101	15	72	y	y	n	n
10	2015-03-10	3-101	15	72	y	y	y	y
11	2015-03-10	3-101	15	72	y	n	y	y
12	2015-03-10	3-101	15	72	y	y	y	n
13	2015-03-10	3-101	15	72	y	y	y	y
14	2015-03-10	3-101	15	72	y	y	n	n
15	2015-03-10	3-101	15	72	y	y	y	y
16	2015-03-10	3-101	15	72	y	n	n	y
17	2015-03-10	3-101	15	72	y	y	y	y
18	2015-03-10	3-101	15	72	y	n	y	y
19	2015-03-10	3-101	15	72	y	y	y	y
20	2015-03-10	3-101	15	72	y	y	y	y
21	2015-03-10	3-101	15	72	y	y	y	n
22	2015-03-10	3-101	15	72	y	y	n	n
23	2015-03-10	3-101	15	72	n	y	y	y
24	2015-03-10	3-101	15	72	y	y	y	y
25	2015-03-10	3-101	15	72	y	y	y	n
26	2015-03-10	3-101	15	72	y	y	y	n
27	2015-03-10	3-101	15	72	n	n	y	y
28	2015-03-10	3-101	15	72	y	y	y	y
29	2015-03-10	3-101	15	72	y	y	y	y
30	2015-03-10	3-101	15	72	y	y	y	n
31	2015-03-10	3-101	15	72	n	n	y	y
32	2015-03-10	3-101	15	72	y	n	y	n
33	2015-03-10	3-101	15	72	y	y	y	n
1	2015-04-29	3-125a	15	48	y	n	y	n
2	2015-04-29	3-125a	15	48	y	y	y	y
3	2015-04-29	3-125a	15	48	n	y	y	n
4	2015-04-29	3-125a	15	48	n	y	y	y
5	2015-04-29	3-125a	15	48	y	y	y	y
6	2015-04-29	3-125a	15	48	n	n	y	n
7	2015-04-29	3-125a	15	48	n	n	y	y
8	2015-04-29	3-125a	15	48	n	n	y	y
9	2015-04-29	3-125a	15	48	y	y	y	y
10	2015-04-29	3-125a	15	48	y	y	y	n
11	2015-04-29	3-125a	15	48	y	n	y	y
12	2015-04-29	3-125a	15	48	n	n	y	n
13	2015-04-29	3-125a	15	48	n	y	y	n
14	2015-04-29	3-125a	15	48	y	y	y	n
15	2015-04-29	3-125a	15	48	n	n	y	n
16	2015-04-29	3-125a	15	48	n	n	n	n
17	2015-04-29	3-125a	15	48	y	y	n	n
18	2015-04-29	3-125a	15	48	n	n	y	y
19	2015-04-29	3-125a	15	48	y	y	y	n
20	2015-04-29	3-125a	15	48	y	n	y	y
21	2015-04-29	3-125a	15	48	y	y	y	n
22	2015-04-29	3-125a	15	48	n	y	y	n
23	2015-04-29	3-125a	15	48	y	n	n	n
24	2015-04-29	3-125a	15	48	y	n	y	n
25	2015-04-29	3-125a	15	48	n	n	y	y
26	2015-04-29	3-125a	15	48	y	n	y	y
27	2015-04-29	3-125a	15	48	y	y	y	y
28	2015-04-29	3-125a	15	48	n	y	y	y
29	2015-04-29	3-125a	15	48	y	n	y	y
30	2015-04-29	3-125a	15	48	y	y	y	n
31	2015-04-29	3-125a	15	48	n	n		y
32	2015-04-29	3-125a	15	48	y	n	y	y
33	2015-04-29	3-125a	15	48	y	n	y	y
34	2015-04-29	3-125a	15	48	n	n	y	y
35	2015-04-29	3-125a	15	48	y	y	y	n
36	2015-04-29	3-125a	15	48	y	n	y	y
1	2015-05-06	3-125b	20	48	n	n	n	n
2	2015-05-06	3-125b	20	48	n	y	y	n
3	2015-05-06	3-125b	20	48	n	n	y	n
4	2015-05-06	3-125b	20	48	y	n	y	n
5	2015-05-06	3-125b	20	48	y	y	n	n
6	2015-05-06	3-125b	20	48	y	n	y	n
7	2015-05-06	3-125b	20	48	y	n	n	n
8	2015-05-06	3-125b	20	48	y	n	n	y
9	2015-05-06	3-125b	20	48	y	n	n	n
10	2015-05-06	3-125b	20	48	n	y	n	y
11	2015-05-06	3-125b	20	48	n	n	y	n
12	2015-05-06	3-125b	20	48	n	n	n	y
13	2015-05-06	3-125b	20	48	n	n	y	y
14	2015-05-06	3-125b	20	48	y	n	n	n
15	2015-05-06	3-125b	20	48	y	n	n	y
16	2015-05-06	3-125b	20	48	n	y	y	y
17	2015-05-06	3-125b	20	48	y	y	n	y
18	2015-05-06	3-125b	20	48	y	y	n	n
19	2015-05-06	3-125b	20	48	y	y	n	n
20	2015-05-06	3-125b	20	48	y	n	y	y
21	2015-05-06	3-125b	20	48	n	y	n	y
22	2015-05-06	3-125b	20	48	y	y	y	n
23	2015-05-06	3-125b	20	48	y	y	y	n
24	2015-05-06	3-125b	20	48	y	y	n	n
25	2015-05-06	3-125b	20	48	y	y	y	y
26	2015-05-06	3-125b	20	48	y	n	n	n
27	2015-05-06	3-125b	20	48	n	n	n	n
28	2015-05-06	3-125b	20	48	y	y	y	n
29	2015-05-06	3-125b	20	48	n	y	y	n
30	2015-05-06	3-125b	20	48	y	n	n	n
31	2015-05-06	3-125b	20	48	y	n	n	y
32	2015-05-06	3-125b	20	48	y	n	y	n
33	2015-05-06	3-125b	20	48	n	n	n	y
34	2015-05-06	3-125b	20	48	y	y	y	n
35	2015-05-06	3-125b	20	48	y	y	y	n
36	2015-05-06	3-125b	20	48	y	y	n	n
37	2015-05-06	3-125b	20	48	y	y	y	n
38	2015-05-06	3-125b	20	48	y	y	y	n
39	2015-05-06	3-125b	20	48	y	y	n	n
1	2015-05-06	3-127	25	48	n	n	n	n
2	2015-05-06	3-127	25	48	y	y	n	n
3	2015-05-06	3-127	25	48	n	n	n	y
4	2015-05-06	3-127	25	48	n	y	n	n
5	2015-05-06	3-127	25	48	n	y	n	n
6	2015-05-06	3-127	25	48	y	n	n	n
7	2015-05-06	3-127	25	48	y	y	n	n
8	2015-05-06	3-127	25	48	n	y	n	n
9	2015-05-06	3-127	25	48	n	n	n	n
10	2015-05-06	3-127	25	48	n	y	n	n
11	2015-05-06	3-127	25	48	y	y	n	n
12	2015-05-06	3-127	25	48	y	y	n	n
13	2015-05-06	3-127	25	48	n	n	y	n
14	2015-05-06	3-127	25	48	y	y	n	n
15	2015-05-06	3-127	25	48	n	y	n	y
16	2015-05-06	3-127	25	48	n	n	n	n
17	2015-05-06	3-127	25	48	y	y	y	y
18	2015-05-06	3-127	25	48	n	n	y	n
19	2015-05-06	3-127	25	48	y	y	y	n
20	2015-05-06	3-127	25	48	y	y	n	n
21	2015-05-06	3-127	25	48	y	y	y	n
22	2015-05-06	3-127	25	48	n	n	n	y
23	2015-05-06	3-127	25	48	y	y	y	n
24	2015-05-06	3-127	25	48	n	y	n	n
25	2015-05-06	3-127	25	48	n	n	n	n
26	2015-05-06	3-127	25	48	n	n	n	n
27	2015-05-06	3-127	25	48	y	y	n	y
28	2015-05-06	3-127	25	48	n	n	y	n
29	2015-05-06	3-127	25	48	y	y	n	y
30	2015-05-06	3-127	25	48	n	y	y	n
31	2015-05-06	3-127	25	48	n	n	n	n
32	2015-05-06	3-127	25	48	y	y	n	n
33	2015-05-06	3-127	25	48	n	y	y	y
34	2015-05-06	3-127	25	48	n	n	n	n
35	2015-05-06	3-127	25	48	y	n	n	y
36	2015-05-06	3-127	25	48	y	y	n	n
37	2015-05-06	3-127	25	48	n	n	n	n
38	2015-05-06	3-127	25	48	y	n	n	y
39	2015-05-06	3-127	25	48	n	n	n	y
40	2015-05-06	3-127	25	48	n	y	n	n
41	2015-05-06	3-127	25	48	n	n	n	n
1	2015-05-17	3-129	20	48	n	n	y	n
2	2015-05-17	3-129	20	48	y	y	y	y
3	2015-05-17	3-129	20	48	y	y	y	n
4	2015-05-17	3-129	20	48	y	n	n	y
5	2015-05-17	3-129	20	48	n	n	y	n
6	2015-05-17	3-129	20	48	n	y	n	n
7	2015-05-17	3-129	20	48	n	y	n	n
8	2015-05-17	3-129	20	48	n	n	y	y
9	2015-05-17	3-129	20	48	n	n	n	y
10	2015-05-17	3-129	20	48	n	n	y	y
11	2015-05-17	3-129	20	48	n	n	y	n
12	2015-05-17	3-129	20	48	n	n	n	y
13	2015-05-17	3-129	20	48	y	n	n	n
14	2015-05-17	3-129	20	48	y	n	y	n
15	2015-05-17	3-129	20	48	y	y	n	y
16	2015-05-17	3-129	20	48	n	n	y	n
17	2015-05-17	3-129	20	48	y	n	n	n
18	2015-05-17	3-129	20	48	y	y	n	y
19	2015-05-17	3-129	20	48	y	y	n	n
20	2015-05-17	3-129	20	48	y	y	n	y
21	2015-05-17	3-129	20	48	n	n	y	y
22	2015-05-17	3-129	20	48	y	n	n	n
23	2015-05-17	3-129	20	48	y	n	n	y
24	2015-05-17	3-129	20	48	n	n	n	y
25	2015-05-17	3-129	20	48	y	y	n	n
26	2015-05-17	3-129	20	48	y	y	n	n
27	2015-05-17	3-129	20	48	n	y	n	y
28	2015-05-17	3-129	20	48	y	n	y	n
29	2015-05-17	3-129	20	48	y	y	y	n
30	2015-05-17	3-129	20	48	n	n	y	n
31	2015-05-17	3-129	20	48	y	y	n	y
32	2015-05-17	3-129	20	48	y	y	n	y
33	2015-05-17	3-129	20	48	n	n	n	y
34	2015-05-17	3-129	20	48	y	n	n	n
35	2015-05-17	3-129	20	48	n	y	n	n
36	2015-05-17	3-129	20	48	n	n	y	y
37	2015-05-17	3-129	20	48	n	n	y	n
38	2015-05-17	3-129	20	48	y	y	n	n
39	2015-05-17	3-129	20	48	n	n	y	y
40	2015-05-17	3-129	20	48	n	n	y	n

## Sheet: Embryo Ages
S3 Table. Raw data for ages of laid embryos (presented in Figure 7).
Date	Strain	Maternal_Temp	Cell_Count	Filename	Comments
2015-04-01	DA695	25	12	e01
2015-04-01	DA695	25	2	e02
2015-04-01	DA695	25	6	e03
2015-04-01	DA695	25	14	e04
2015-04-01	DA695	25	8	e05 [1]
2015-04-01	DA695	25	2	e05 [2]
2015-04-01	DA695	25	15	e06 [1]
2015-04-01	DA695	25	14	e06 [2]
2015-04-01	DA695	25	14	e07
2015-04-01	DA695	25	22	e08
2015-04-01	DA695	25	45	e09
2015-04-01	DA695	25	21	e10
2015-04-01	DA695	25	12	e11
2015-04-01	DA695	25	17	e12
2015-04-01	DA695	25	40	e13
2015-04-01	DA695	25	10	e14
2015-04-01	DA695	25	20	e15
2015-04-01	DA695	25	21	e16 [1]
2015-04-01	DA695	25	15	e16 [2]
2015-04-01	DA695	25	15	e17 [1]
2015-04-01	DA695	25	18	e17 [2]
2015-04-01	DA695	25	14	e18
2015-04-01	DA695	25	24	e19 [1]
2015-04-01	DA695	25	12	e19 [2]
2015-04-02	DA695	20	2	e001
2015-04-02	DA695	20	4	e002
2015-04-02	DA695	20	8	e003
2015-04-02	DA695	20	15	e004
2015-04-02	DA695	20	8	e005
2015-04-02	DA695	20	10	e006
2015-04-02	DA695	20	10	e007
2015-04-02	DA695	20	38	e008
2015-04-02	DA695	20	19	e009
2015-04-02	DA695	20	10	e010
2015-04-02	DA695	20	18	e011
2015-04-02	DA695	20	5	e012 - e013
2015-04-02	DA695	20	15	e014
2015-04-02	DA695	20	15	e015
2015-04-02	DA695	20	14	e016
2015-04-02	DA695	20	20	e017
2015-04-09	DA695	25	2	e003 [1]
2015-04-09	DA695	25	10	e003 [2]
2015-04-09	DA695	25	12	e004
2015-04-09	DA695	25	16	e005
2015-04-09	DA695	25	20	e006
2015-04-09	DA695	25	15	e007
2015-04-09	DA695	25	17	e008 [1]
2015-04-09	DA695	25	20	e008 [2]
2015-04-09	DA695	25	19	e009
2015-04-09	DA695	25	10	e010
2015-04-09	DA695	25	8	e011
2015-04-09	DA695	25	20	e012
2015-04-09	DA695	25	10	e013
2015-04-09	DA695	25	14	e014
2015-04-09	DA695	25	22	e015
2015-04-09	DA695	25	15	e016
2015-04-09	DA695	25	10	e017 [1]
2015-04-09	DA695	25	4	e017 [2]
2015-04-09	DA695	25	12	e018 [1]
2015-04-09	DA695	25	8	e018 [2]
2015-04-09	DA695	25	15	e019
2015-04-09	DA695	25	14	e020
2015-04-09	DA695	25	50	e021
2015-04-09	DA695	25	15	e022
2015-04-09	DA695	25	15	e023
2015-04-09	DA695	25	20	e024
2015-04-10	DA695	20	6	e03
2015-04-10	DA695	20	10	e04 [1]
2015-04-10	DA695	20	10	e04 [2]
2015-04-10	DA695	20	10	e04 [3]
2015-04-10	DA695	20	10	e05
2015-04-10	DA695	20	14	e06
2015-04-10	DA695	20	10	e07 [1]
2015-04-10	DA695	20	18	e07 [2]
2015-04-10	DA695	20	15	e08
2015-04-10	DA695	20	15	e09
2015-04-10	DA695	20	12	e10
2015-04-10	DA695	20	12	e11
2015-04-10	DA695	20	15	e12
2015-04-13	N2	25	10	e03 [1]
2015-04-13	N2	25	32	e03 [2]
2015-04-13	N2	25	18	e04
2015-04-13	N2	25	14	e05
2015-04-13	N2	25	50	e06
2015-04-13	N2	25	32	e07
2015-04-13	N2	25	15	e08
2015-04-13	N2	25	54	e09
2015-04-13	N2	25	53	e10
2015-04-13	N2	25	45	e11
2015-04-13	N2	25	30	e12
2015-04-13	N2	25	65	e13
2015-04-13	N2	25	20	e14
2015-04-13	N2	25	54	e15
2015-04-13	N2	25	80	e16
2015-04-13	N2	25	36	e17
2015-04-13	N2	25	56	e18
2015-04-13	N2	25	26	e19
2015-04-13	N2	25	32	e20
2015-04-13	N2	25	36	e21
2015-04-13	N2	25	40	e22
2015-04-13	N2	25	30	e23 [1]
2015-04-13	N2	25	32	e23 [2]
2015-04-13	N2	25	36	e24
2015-04-13	N2	25	22	e25
2015-04-13	N2	25	36	e26
2015-04-13	N2	25	50	e27
2015-04-13	N2	25	40	e28
2015-04-13	N2	25	50	e29
2015-04-13	N2	25	22	e30
2015-04-13	N2	25	36	e31
2015-04-13	N2	25	20	e32
2015-04-14	N2	20	60	e01
2015-04-14	N2	20	54	e02
2015-04-14	N2	20	40	e03
2015-04-14	N2	20	80	e04	poor image
2015-04-14	N2	20	40	e05
2015-04-14	N2	20	40	e06
2015-04-14	N2	20	55	e07
2015-04-14	N2	20	22	e08 [1]
2015-04-14	N2	20	40	e08 [2]
2015-04-14	N2	20	20	e09 [1]
2015-04-14	N2	20	50	e09 [2]
2015-04-14	N2	20	50	e10 [1]
2015-04-14	N2	20	44	e10 [2]
2015-04-14	N2	20	40	e10 [3]
2015-04-14	N2	20	28	e11
2015-04-14	N2	20	28	e12
2015-04-14	N2	20	26	e13
2015-04-14	N2	20	28	e14
2015-04-16	N2	15	26	e05
2015-04-16	N2	15	50	e06
2015-04-16	N2	15	20	e07
2015-04-16	N2	15	30	e08
2015-04-16	N2	15	45	e09
2015-04-16	N2	15	45	e10
2015-04-16	N2	15	10	e11
2015-04-16	N2	15	20	e12
2015-04-16	N2	15	26	e13
2015-04-16	N2	15	58	e14
2015-04-16	N2	15	46	e15
2015-04-16	N2	15	17	e16
2015-04-16	N2	15	40	e17
2015-04-23	N2	25	30	e001
2015-04-23	N2	25	26	e002
2015-04-23	N2	25	15	e003
2015-04-23	N2	25	45	e004
2015-04-23	N2	25	43	e005
2015-04-23	N2	25	20	e006
2015-04-23	N2	25	62	e007
2015-04-23	N2	25	32	e008
2015-04-23	N2	25	56	e009
2015-04-23	N2	25	28	e010
2015-04-23	N2	25	100	e011	comma
2015-04-23	N2	25	22	e012
2015-04-23	N2	25	28	e013
2015-04-23	N2	25	44	e014
2015-04-23	N2	25	32	e015
2015-04-23	N2	25	50	e016
2015-04-23	N2	25	45	e017
2015-04-23	N2	25	42	e018
2015-04-23	N2	25	80	e019
2015-04-23	N2	25	85	e020
2015-04-23	N2	25	40	e021
2015-04-23	N2	25	80	e022
2015-04-23	N2	25	40	e023
2015-04-24	N2	20	26	e02
2015-04-24	N2	20	58	e03
2015-04-24	N2	20	14	e04
2015-04-24	N2	20	26	e05
2015-04-24	N2	20	30	e06
2015-04-24	N2	20	20	e07
2015-04-24	N2	20	45	e08
2015-04-24	N2	20	26	e09
2015-04-24	N2	20	35	e10
2015-04-24	N2	20	22	e11

## Sheet: Hormesis
S3 Table. Raw data for hormesis in recovery from heat stress (presented in Figure 8).
Num	Include	Start_Date	Experiment	Stress	Gen	Trial	Brood_0	Larvae_4	Larvae_5	Larvae_6	Cum_Larvae
1	y	2011-04-04	EZA_AB1	29	P0	1	0	3	3		3
2	y	2011-04-04	EZA_AB1	29	P0	1	16	0	0		0
3	y	2011-04-04	EZA_AB1	29	P0	1	23	1	1		1
4	y	2011-04-04	EZA_AB1	29	P0	1	15	2	2		2
5	y	2011-04-04	EZA_AB1	29	P0	1	12	0	0		0
6	y	2011-04-04	EZA_AB1	29	P0	1	5	0	0		0
7	y	2011-04-04	EZA_AB1	29	P0	1	3	0	0		0
8	y	2011-04-04	EZA_AB1	29	P0	1	12	0	0		0
9	y	2011-04-04	EZA_AB1	29	P0	1	25	1	1		1
10	y	2011-04-04	EZA_AB1	29	P0	1	3	0	0		0
11	y	2011-04-04	EZA_AB1	29	P0	1	26	0	0		0
12	y	2011-04-04	EZA_AB1	29	P0	1	12	0	1		1
13	y	2011-04-04	EZA_AB1	29	P0	1	11	0	0		0
14	y	2011-04-04	EZA_AB1	29	P0	1	6	0	0		0
15	y	2011-04-04	EZA_AB1	29	P0	1	19	0	0		0
16	y	2011-04-04	EZA_AB1	29	P0	1	18	0	0		0
17	y	2011-04-04	EZA_AB1	29	P0	1	2	0	0		0
18	y	2011-04-04	EZA_AB1	29	P0	1	9	0	0		0
19	y	2011-04-04	EZA_AB1	29	P0	1	9	0	0		0
20	y	2011-04-04	EZA_AB1	29	P0	1	14	0	0		0
21	y	2011-04-04	EZA_AB1	29	P0	1	3	0	0		0
22	y	2011-04-04	EZA_AB1	29	P0	1	0	0	0		0
23	y	2011-04-04	EZA_AB1	29	P0	1	27	0	0		0
24	y	2011-04-04	EZA_AB1	29	P0	1	31	0	0		0
25	y	2011-04-04	EZA_AB1	29	P0	1	14	0	0		0
26	y	2011-04-04	EZA_AB1	29	P0	1	4	0	0		0
27	y	2011-04-04	EZA_AB1	29	P0	1	0	0	0		0
28	y	2011-04-04	EZA_AB1	29	P0	1	5	0	0		0
29	y	2011-04-04	EZA_AB1	29	P0	1	11	0	0		0
30	y	2011-04-04	EZA_AB1	29	P0	1	8	0	0		0
31	y	2011-04-04	EZA_AB1	29	P0	1	4	0	0		0
32	y	2011-04-04	EZA_AB1	29	P0	1	13	0	0		0
33	y	2011-04-04	EZA_AB1	29	P0	1	10	0	0		0
34	y	2011-04-04	EZA_AB1	29	P0	1	13	0	0		0
35	y	2011-04-04	EZA_AB1	29	P0	1	15	0	0		0
36	y	2011-04-04	EZA_AB1	29	P0	1	12	0	0		0
37	y	2011-04-04	EZA_AB1	29	P0	1	2	0	0		0
38	y	2011-04-04	EZA_AB1	29	P0	1	7	0	0		0
39	y	2011-04-04	EZA_AB1	29	P0	1	15	1	1		1
40	y	2011-04-04	EZA_AB1	29	P0	1	3	0	0		0
41	y	2011-04-04	EZA_AB1	29	P0	1	6	0	0		0
42	y	2011-04-04	EZA_AB1	29	P0	1	5	0	0		0
43	y	2011-04-04	EZA_AB1	29	P0	1	11	1	1		1
44	y	2011-04-04	EZA_AB1	29	P0	1	22	0	0		0
45	y	2011-04-04	EZA_AB1	29	P0	1	9	0	0		0
46	y	2011-04-04	EZA_AB1	29	P0	1	4	0	0		0
47	y	2011-04-04	EZA_AB1	29	P0	1	14	0	0		0
48	y	2011-04-04	EZA_AB1	29	P0	1	9	0	0		0
49	y	2011-04-04	EZA_AB1	29	P0	1	23	0	0		0
50	y	2011-04-04	EZA_AB1	29	P0	1	6	0	0		0
1	y	2011-04-04	EZA_AB1	29	F4+	1	9	5	11		11
2	y	2011-04-04	EZA_AB1	29	F4+	1	18	1	1		1
3	y	2011-04-04	EZA_AB1	29	F4+	1	38	0	2		2
4	y	2011-04-04	EZA_AB1	29	F4+	1	7	0	11		11
5	y	2011-04-04	EZA_AB1	29	F4+	1	3	0	0		0
6	y	2011-04-04	EZA_AB1	29	F4+	1	10	0	0		0
7	y	2011-04-04	EZA_AB1	29	F4+	1	12	0	0		0
8	y	2011-04-04	EZA_AB1	29	F4+	1	4	8	8		8
9	y	2011-04-04	EZA_AB1	29	F4+	1	0	dead	dead		0
10	y	2011-04-04	EZA_AB1	29	F4+	1	2	very frail	dead		0
11	y	2011-04-04	EZA_AB1	29	F4+	1	19	0	0		0
12	y	2011-04-04	EZA_AB1	29	F4+	1	5	0	0		0
13	y	2011-04-04	EZA_AB1	29	F4+	1	1	0	0		0
14	y	2011-04-04	EZA_AB1	29	F4+	1	0	0	0		0
15	y	2011-04-04	EZA_AB1	29	F4+	1	10	1	1		1
16	y	2011-04-04	EZA_AB1	29	F4+	1	11	0	0		0
17	y	2011-04-04	EZA_AB1	29	F4+	1	19	0	0		0
18	y	2011-04-04	EZA_AB1	29	F4+	1	13	0	0		0
19	y	2011-04-04	EZA_AB1	29	F4+	1	16	10	16		16
20	y	2011-04-04	EZA_AB1	29	F4+	1	18	0	0		0
21	y	2011-04-04	EZA_AB1	29	F4+	1	8	0	0		0
22	y	2011-04-04	EZA_AB1	29	F4+	1	1	0	0		0
23	y	2011-04-04	EZA_AB1	29	F4+	1	4	0	0		0
24	y	2011-04-04	EZA_AB1	29	F4+	1	8	0	0		0
25	y	2011-04-04	EZA_AB1	29	F4+	1	26	1	1		1
26	y	2011-04-04	EZA_AB1	29	F4+	1	2	0	0		0
27	y	2011-04-04	EZA_AB1	29	F4+	1	5	0	0		0
28	y	2011-04-04	EZA_AB1	29	F4+	1	1	0	0		0
29	y	2011-04-04	EZA_AB1	29	F4+	1	8	0	0		0
30	y	2011-04-04	EZA_AB1	29	F4+	1	4	0	0		0
31	y	2011-04-04	EZA_AB1	29	F4+	1	6	0	very frail		0
32	y	2011-04-04	EZA_AB1	29	F4+	1	10	0	0		0
33	y	2011-04-04	EZA_AB1	29	F4+	1	4	0	0		0
34	y	2011-04-04	EZA_AB1	29	F4+	1	4	0	0		0
35	y	2011-04-04	EZA_AB1	29	F4+	1	18	0	0		0
36	y	2011-04-04	EZA_AB1	29	F4+	1	11	1	2		2
37	y	2011-04-04	EZA_AB1	29	F4+	1	25	1	5		5
38	y	2011-04-04	EZA_AB1	29	F4+	1	7	4	4		4
39	y	2011-04-04	EZA_AB1	29	F4+	1	7	1	2		2
40	y	2011-04-04	EZA_AB1	29	F4+	1	0	0	2		2
41	y	2011-04-04	EZA_AB1	29	F4+	1	0	dead	dead		0
42	y	2011-04-04	EZA_AB1	29	F4+	1	7	0	0		0
43	y	2011-04-04	EZA_AB1	29	F4+	1	4	0	0		0
44	y	2011-04-04	EZA_AB1	29	F4+	1	11	0	0		0
45	y	2011-04-04	EZA_AB1	29	F4+	1	6	0	0		0
46	y	2011-04-04	EZA_AB1	29	F4+	1	0	0	0		0
47	y	2011-04-04	EZA_AB1	29	F4+	1	3	0	0		0
48	y	2011-04-04	EZA_AB1	29	F4+	1	10	0	0		0
49	y	2011-04-04	EZA_AB1	29	F4+	1	4	0	0		0
50	y	2011-04-04	EZA_AB1	29	F4+	1	16	0	0		0
1	y	2011-04-04	EZA_AB1	29	F4+	2	10	0	0		0
2	y	2011-04-04	EZA_AB1	29	F4+	2	16	0	0		0
3	y	2011-04-04	EZA_AB1	29	F4+	2	12	0	2		2
4	y	2011-04-04	EZA_AB1	29	F4+	2	6	0	0		0
5	y	2011-04-04	EZA_AB1	29	F4+	2	3	0	0		0
6	y	2011-04-04	EZA_AB1	29	F4+	2	8	0	0		0
7	y	2011-04-04	EZA_AB1	29	F4+	2	11	0	0		0
8	y	2011-04-04	EZA_AB1	29	F4+	2	9	0	0		0
9	y	2011-04-04	EZA_AB1	29	F4+	2	10	0	0		0
10	y	2011-04-04	EZA_AB1	29	F4+	2	2	0	1		1
11	y	2011-04-04	EZA_AB1	29	F4+	2	5	0	0		0
12	y	2011-04-04	EZA_AB1	29	F4+	2	3	1	1		1
13	y	2011-04-04	EZA_AB1	29	F4+	2	16	0	0		0
14	y	2011-04-04	EZA_AB1	29	F4+	2	12	0	4		4
15	y	2011-04-04	EZA_AB1	29	F4+	2	4	0	2		2
16	y	2011-04-04	EZA_AB1	29	F4+	2	1	0	0		0
17	y	2011-04-04	EZA_AB1	29	F4+	2	8	dead	dead		0
18	y	2011-04-04	EZA_AB1	29	F4+	2	14	0	0		0
19	y	2011-04-04	EZA_AB1	29	F4+	2	4	0	0		0
20	y	2011-04-04	EZA_AB1	29	F4+	2	8	0	0		0
21	y	2011-04-04	EZA_AB1	29	F4+	2	14	0	0		0
22	y	2011-04-04	EZA_AB1	29	F4+	2	5	0	0		0
23	y	2011-04-04	EZA_AB1	29	F4+	2	0	0	0		0
24	y	2011-04-04	EZA_AB1	29	F4+	2	13	0	0		0
25	y	2011-04-04	EZA_AB1	29	F4+	2	4	0	0		0
26	y	2011-04-04	EZA_AB1	29	F4+	2	0	0	0		0
27	y	2011-04-04	EZA_AB1	29	F4+	2	8	0	0		0
28	y	2011-04-04	EZA_AB1	29	F4+	2	14	0	6		6
29	y	2011-04-04	EZA_AB1	29	F4+	2	1	0	0		0
30	y	2011-04-04	EZA_AB1	29	F4+	2	7	0	0		0
31	y	2011-04-04	EZA_AB1	29	F4+	2	0	0	0		0
32	y	2011-04-04	EZA_AB1	29	F4+	2	12	0	0		0
33	y	2011-04-04	EZA_AB1	29	F4+	2	2	0	0		0
34	y	2011-04-04	EZA_AB1	29	F4+	2	16	0	0		0
35	y	2011-04-04	EZA_AB1	29	F4+	2	4	1	1		1
36	y	2011-04-04	EZA_AB1	29	F4+	2	19	0	1		1
37	y	2011-04-04	EZA_AB1	29	F4+	2	17	2	0		0
38	y	2011-04-04	EZA_AB1	29	F4+	2	0	0	5		5
39	y	2011-04-04	EZA_AB1	29	F4+	2	40	0	0		0
40	y	2011-04-04	EZA_AB1	29	F4+	2	12	0	0		0
41	y	2011-04-04	EZA_AB1	29	F4+	2	13	0	0		0
42	y	2011-04-04	EZA_AB1	29	F4+	2	39	0	0		0
43	y	2011-04-04	EZA_AB1	29	F4+	2	1	0	0		0
44	y	2011-04-04	EZA_AB1	29	F4+	2	4	0	0		0
45	y	2011-04-04	EZA_AB1	29	F4+	2	8	1	1		1
46	y	2011-04-04	EZA_AB1	29	F4+	2	25	11	23		23
47	y	2011-04-04	EZA_AB1	29	F4+	2	10	0	0		0
48	y	2011-04-04	EZA_AB1	29	F4+	2	8	0	0		0
49	y	2011-04-04	EZA_AB1	29	F4+	2	8	0	0		0
50	y	2011-04-04	EZA_AB1	29	F4+	2	0	0	0		0
1	y	2011-04-04	EZA_AB1	29	F4+	3	1	0	4		4
2	y	2011-04-04	EZA_AB1	29	F4+	3	39	0	0		0
3	y	2011-04-04	EZA_AB1	29	F4+	3	7	4	11		11
4	y	2011-04-04	EZA_AB1	29	F4+	3	8	5	9		9
5	y	2011-04-04	EZA_AB1	29	F4+	3	10	1	1		1
6	y	2011-04-04	EZA_AB1	29	F4+	3	6	0	0		0
7	y	2011-04-04	EZA_AB1	29	F4+	3	15	2	3		3
8	y	2011-04-04	EZA_AB1	29	F4+	3	2	0	0		0
9	y	2011-04-04	EZA_AB1	29	F4+	3	13	0	0		0
10	y	2011-04-04	EZA_AB1	29	F4+	3	2	7	9		9
11	y	2011-04-04	EZA_AB1	29	F4+	3	2	0	0		0
12	y	2011-04-04	EZA_AB1	29	F4+	3	0	0	0		0
13	y	2011-04-04	EZA_AB1	29	F4+	3	4	0	0		0
14	y	2011-04-04	EZA_AB1	29	F4+	3	10	0	0		0
15	y	2011-04-04	EZA_AB1	29	F4+	3	5	0	0		0
16	y	2011-04-04	EZA_AB1	29	F4+	3	8	0	0		0
17	y	2011-04-04	EZA_AB1	29	F4+	3	7	0	0		0
18	y	2011-04-04	EZA_AB1	29	F4+	3	14	0	0		0
19	y	2011-04-04	EZA_AB1	29	F4+	3	6	2	2		2
20	y	2011-04-04	EZA_AB1	29	F4+	3	3	0	0		0
21	y	2011-04-04	EZA_AB1	29	F4+	3	7	0	dead		0
22	y	2011-04-04	EZA_AB1	29	F4+	3	0	dead	dead		0
23	y	2011-04-04	EZA_AB1	29	F4+	3	14	0	0		0
24	y	2011-04-04	EZA_AB1	29	F4+	3	20	0	0		0
25	y	2011-04-04	EZA_AB1	29	F4+	3	0	0	0		0
26	y	2011-04-04	EZA_AB1	29	F4+	3	12	1	3		3
27	y	2011-04-04	EZA_AB1	29	F4+	3	7	0	0		0
28	y	2011-04-04	EZA_AB1	29	F4+	3	11	15	19		19
29	y	2011-04-04	EZA_AB1	29	F4+	3	8	0	0		0
30	y	2011-04-04	EZA_AB1	29	F4+	3	11	0	0		0
31	y	2011-04-04	EZA_AB1	29	F4+	3	2	0	0		0
32	y	2011-04-04	EZA_AB1	29	F4+	3	8	5	7		7
33	y	2011-04-04	EZA_AB1	29	F4+	3	12	1	3		3
34	y	2011-04-04	EZA_AB1	29	F4+	3	5	0	0		0
35	y	2011-04-04	EZA_AB1	29	F4+	3	7	0	0		0
36	y	2011-04-04	EZA_AB1	29	F4+	3	3	0	0		0
37	y	2011-04-04	EZA_AB1	29	F4+	3	16	0	0		0
38	y	2011-04-04	EZA_AB1	29	F4+	3	12	0	0		0
39	y	2011-04-04	EZA_AB1	29	F4+	3	0	0	0		0
40	y	2011-04-04	EZA_AB1	29	F4+	3	9	0	0		0
41	y	2011-04-04	EZA_AB1	29	F4+	3	3	0	3		3
42	y	2011-04-04	EZA_AB1	29	F4+	3	3	0	0		0
43	y	2011-04-04	EZA_AB1	29	F4+	3	15	1	1		1
44	y	2011-04-04	EZA_AB1	29	F4+	3	10	0	0		0
45	y	2011-04-04	EZA_AB1	29	F4+	3	2	0	0		0
46	y	2011-04-04	EZA_AB1	29	F4+	3	5	8	14		14
47	y	2011-04-04	EZA_AB1	29	F4+	3	5	0	0		0
48	y	2011-04-04	EZA_AB1	29	F4+	3	22	0	0		0
49	y	2011-04-04	EZA_AB1	29	F4+	3	11	0	0		0
50	y	2011-04-04	EZA_AB1	29	F4+	3	0	0	0		0
1	y	2011-05-21	EZA_AB2	29	P0	1	38				0
2	y	2011-05-21	EZA_AB2	29	P0	1	37				0
3	y	2011-05-21	EZA_AB2	29	P0	1	26				0
4	y	2011-05-21	EZA_AB2	29	P0	1	33				0
5	y	2011-05-21	EZA_AB2	29	P0	1	18				0
6	y	2011-05-21	EZA_AB2	29	P0	1	35	2	2		2
7	y	2011-05-21	EZA_AB2	29	P0	1	32				0
8	y	2011-05-21	EZA_AB2	29	P0	1	38		2		2
9	y	2011-05-21	EZA_AB2	29	P0	1	36				0
10	y	2011-05-21	EZA_AB2	29	P0	1	14				0
11	y	2011-05-21	EZA_AB2	29	P0	1	27				0
12	y	2011-05-21	EZA_AB2	29	P0	1	29				0
13	y	2011-05-21	EZA_AB2	29	P0	1	0				0
14	y	2011-05-21	EZA_AB2	29	P0	1	27				0
15	y	2011-05-21	EZA_AB2	29	P0	1	31				0
16	y	2011-05-21	EZA_AB2	29	P0	1	18				0
17	y	2011-05-21	EZA_AB2	29	P0	1	21				0
18	y	2011-05-21	EZA_AB2	29	P0	1	42	2	2		2
19	y	2011-05-21	EZA_AB2	29	P0	1	36				0
20	y	2011-05-21	EZA_AB2	29	P0	1	28				0
21	y	2011-05-21	EZA_AB2	29	P0	1	15				0
22	y	2011-05-21	EZA_AB2	29	P0	1	11				0
23	y	2011-05-21	EZA_AB2	29	P0	1	41				0
24	y	2011-05-21	EZA_AB2	29	P0	1	19				0
25	y	2011-05-21	EZA_AB2	29	P0	1	7				0
26	y	2011-05-21	EZA_AB2	29	P0	1	16				0
27	y	2011-05-21	EZA_AB2	29	P0	1	21				0
28	y	2011-05-21	EZA_AB2	29	P0	1	27				0
29	y	2011-05-21	EZA_AB2	29	P0	1	25				0
30	y	2011-05-21	EZA_AB2	29	P0	1	16				0
31	y	2011-05-21	EZA_AB2	29	P0	1	21				0
32	y	2011-05-21	EZA_AB2	29	P0	1	0		33		33
33	y	2011-05-21	EZA_AB2	29	P0	1	33				0
34	y	2011-05-21	EZA_AB2	29	P0	1	29				0
35	y	2011-05-21	EZA_AB2	29	P0	1	29				0
36	y	2011-05-21	EZA_AB2	29	P0	1	31				0
37	y	2011-05-21	EZA_AB2	29	P0	1	23				0
38	y	2011-05-21	EZA_AB2	29	P0	1	11	3	3		3
39	y	2011-05-21	EZA_AB2	29	P0	1	27				0
40	y	2011-05-21	EZA_AB2	29	P0	1	31				0
41	y	2011-05-21	EZA_AB2	29	P0	1	23				0
42	y	2011-05-21	EZA_AB2	29	P0	1	22				0
43	y	2011-05-21	EZA_AB2	29	P0	1	27				0
44	y	2011-05-21	EZA_AB2	29	P0	1	10				0
45	y	2011-05-21	EZA_AB2	29	P0	1	0				0
46	y	2011-05-21	EZA_AB2	29	P0	1	0				0
47	y	2011-05-21	EZA_AB2	29	P0	1	34				0
48	y	2011-05-21	EZA_AB2	29	P0	1	25				0
49	y	2011-05-21	EZA_AB2	29	P0	1	20				0
50	y	2011-05-21	EZA_AB2	29	P0	1	40	1		1	1
1	y	2011-05-21	EZA_AB2	29	F4+	1	18	0		0	0
2	y	2011-05-21	EZA_AB2	29	F4+	1	56	0		0	0
3	y	2011-05-21	EZA_AB2	29	F4+	1	33	0		0	0
4	y	2011-05-21	EZA_AB2	29	F4+	1	34	0		0	0
5	y	2011-05-21	EZA_AB2	29	F4+	1	37	0		0	0
6	y	2011-05-21	EZA_AB2	29	F4+	1	39	0		0	0
7	y	2011-05-21	EZA_AB2	29	F4+	1	35	2		2	2
8	y	2011-05-21	EZA_AB2	29	F4+	1	17	0		0	0
9	y	2011-05-21	EZA_AB2	29	F4+	1	56	0		0	0
10	y	2011-05-21	EZA_AB2	29	F4+	1	41	0		0	0
11	y	2011-05-21	EZA_AB2	29	F4+	1	32	0		0	0
12	y	2011-05-21	EZA_AB2	29	F4+	1	4	0		0	0
13	y	2011-05-21	EZA_AB2	29	F4+	1	53	2		2	2
14	y	2011-05-21	EZA_AB2	29	F4+	1	43	2		2	2
15	y	2011-05-21	EZA_AB2	29	F4+	1	14	1		1	1
16	y	2011-05-21	EZA_AB2	29	F4+	1	26	1		1	1
17	y	2011-05-21	EZA_AB2	29	F4+	1	32	0		0	0
18	y	2011-05-21	EZA_AB2	29	F4+	1	56	0		0	0
19	y	2011-05-21	EZA_AB2	29	F4+	1	35	0		0	0
20	y	2011-05-21	EZA_AB2	29	F4+	1	34	0		0	0
21	y	2011-05-21	EZA_AB2	29	F4+	1	27	0		1	0
22	y	2011-05-21	EZA_AB2	29	F4+	1	45	1		1	1
23	y	2011-05-21	EZA_AB2	29	F4+	1	37	0		0	0
24	y	2011-05-21	EZA_AB2	29	F4+	1	33	0		0	0
25	y	2011-05-21	EZA_AB2	29	F4+	1	18	0		0	0
26	y	2011-05-21	EZA_AB2	29	F4+	1	1	0		0	0
27	y	2011-05-21	EZA_AB2	29	F4+	1	45	0		0	0
28	y	2011-05-21	EZA_AB2	29	F4+	1	28	0		0	0
29	y	2011-05-21	EZA_AB2	29	F4+	1	16	0		0	0
30	y	2011-05-21	EZA_AB2	29	F4+	1	20	0		0	0
31	y	2011-05-21	EZA_AB2	29	F4+	1	30	0		0	0
32	y	2011-05-21	EZA_AB2	29	F4+	1	45	0		0	0
33	y	2011-05-21	EZA_AB2	29	F4+	1	59	3		3	3
34	y	2011-05-21	EZA_AB2	29	F4+	1	42	0		0	0
35	y	2011-05-21	EZA_AB2	29	F4+	1	35	0		0	0
36	y	2011-05-21	EZA_AB2	29	F4+	1	15	0		0	0
37	y	2011-05-21	EZA_AB2	29	F4+	1	0	0		0	0
38	y	2011-05-21	EZA_AB2	29	F4+	1	36	2		2	2
39	y	2011-05-21	EZA_AB2	29	F4+	1	43	0		0	0
40	y	2011-05-21	EZA_AB2	29	F4+	1	17	0		0	0
41	y	2011-05-21	EZA_AB2	29	F4+	1	34	0		0	0
42	y	2011-05-21	EZA_AB2	29	F4+	1	38	4		4	4
43	y	2011-05-21	EZA_AB2	29	F4+	1	67	0		0	0
44	y	2011-05-21	EZA_AB2	29	F4+	1	44	2		2	2
45	y	2011-05-21	EZA_AB2	29	F4+	1	29	1		1	1
46	y	2011-05-21	EZA_AB2	29	F4+	1	36	3		3	3
47	y	2011-05-21	EZA_AB2	29	F4+	1	20	0		0	0
48	y	2011-05-21	EZA_AB2	29	F4+	1	10	1		1	1
49	y	2011-05-21	EZA_AB2	29	F4+	1	25	0		0	0
50	y	2011-05-21	EZA_AB2	29	F4+	1	29	0		1	0
1	y	2011-05-21	EZA_AB2	29	F4+	2	30	0		0	0
2	y	2011-05-21	EZA_AB2	29	F4+	2	39	0		0	0
3	y	2011-05-21	EZA_AB2	29	F4+	2	2	0		0	0
4	y	2011-05-21	EZA_AB2	29	F4+	2	30	0		0	0
5	y	2011-05-21	EZA_AB2	29	F4+	2	8	0		0	0
6	y	2011-05-21	EZA_AB2	29	F4+	2	33	0		0	0
7	y	2011-05-21	EZA_AB2	29	F4+	2	40	0		0	0
8	y	2011-05-21	EZA_AB2	29	F4+	2	26	0		0	0
9	y	2011-05-21	EZA_AB2	29	F4+	2	49	0		0	0
10	y	2011-05-21	EZA_AB2	29	F4+	2	33	0		0	0
11	y	2011-05-21	EZA_AB2	29	F4+	2	25	0		0	0
12	y	2011-05-21	EZA_AB2	29	F4+	2	56	0		0	0
13	y	2011-05-21	EZA_AB2	29	F4+	2	0	0		0	0
14	y	2011-05-21	EZA_AB2	29	F4+	2	40	0		0	0
15	y	2011-05-21	EZA_AB2	29	F4+	2	27	0		0	0
16	y	2011-05-21	EZA_AB2	29	F4+	2	47	0		0	0
17	y	2011-05-21	EZA_AB2	29	F4+	2	22	0		0	0
18	y	2011-05-21	EZA_AB2	29	F4+	2	43	0		0	0
19	y	2011-05-21	EZA_AB2	29	F4+	2	41	0		0	0
20	y	2011-05-21	EZA_AB2	29	F4+	2	37	0		0	0
21	y	2011-05-21	EZA_AB2	29	F4+	2	29	0		0	0
22	y	2011-05-21	EZA_AB2	29	F4+	2	21	1		1	1
23	y	2011-05-21	EZA_AB2	29	F4+	2	32	0		0	0
24	y	2011-05-21	EZA_AB2	29	F4+	2	1	0		0	0
25	y	2011-05-21	EZA_AB2	29	F4+	2	9	0		0	0
26	y	2011-05-21	EZA_AB2	29	F4+	2	29	0		0	0
27	y	2011-05-21	EZA_AB2	29	F4+	2	42	0		0	0
28	y	2011-05-21	EZA_AB2	29	F4+	2	45	1		1	1
29	y	2011-05-21	EZA_AB2	29	F4+	2	25	0		0	0
30	y	2011-05-21	EZA_AB2	29	F4+	2	18	0		0	0
31	y	2011-05-21	EZA_AB2	29	F4+	2	19	0		0	0
32	y	2011-05-21	EZA_AB2	29	F4+	2	49	0		0	0
33	y	2011-05-21	EZA_AB2	29	F4+	2	48	0		1	0
34	y	2011-05-21	EZA_AB2	29	F4+	2	39	1		1	1
35	y	2011-05-21	EZA_AB2	29	F4+	2	26	0		0	0
36	y	2011-05-21	EZA_AB2	29	F4+	2	15	0		0	0
37	y	2011-05-21	EZA_AB2	29	F4+	2	31	1		1	1
38	y	2011-05-21	EZA_AB2	29	F4+	2	32	0		0	0
39	y	2011-05-21	EZA_AB2	29	F4+	2	36	0		0	0
40	y	2011-05-21	EZA_AB2	29	F4+	2	19	1		1	1
41	y	2011-05-21	EZA_AB2	29	F4+	2	27	0		0	0
42	y	2011-05-21	EZA_AB2	29	F4+	2	3	0		0	0
43	y	2011-05-21	EZA_AB2	29	F4+	2	7	1		1	1
44	y	2011-05-21	EZA_AB2	29	F4+	2	13	0		0	0
45	y	2011-05-21	EZA_AB2	29	F4+	2	32	0		0	0
46	y	2011-05-21	EZA_AB2	29	F4+	2	0	1		1	1
47	y	2011-05-21	EZA_AB2	29	F4+	2	1	0		0	0
48	y	2011-05-21	EZA_AB2	29	F4+	2	12	0		0	0
49	y	2011-05-21	EZA_AB2	29	F4+	2	30	0		0	0
50	y	2011-05-21	EZA_AB2	29	F4+	2	11	0		0	0
1	y	2011-05-21	EZA_AB2	29	F4+	3	15	0		0	0
2	y	2011-05-21	EZA_AB2	29	F4+	3	4	0		0	0
3	y	2011-05-21	EZA_AB2	29	F4+	3	37	1		1	1
4	y	2011-05-21	EZA_AB2	29	F4+	3	51	1		1	1
5	y	2011-05-21	EZA_AB2	29	F4+	3	42	0		0	0
6	y	2011-05-21	EZA_AB2	29	F4+	3	1	4		4	4
7	y	2011-05-21	EZA_AB2	29	F4+	3	48	0		1	0
8	y	2011-05-21	EZA_AB2	29	F4+	3	45	0		0	0
9	y	2011-05-21	EZA_AB2	29	F4+	3	43	0		0	0
10	y	2011-05-21	EZA_AB2	29	F4+	3	45	2		2	2
11	y	2011-05-21	EZA_AB2	29	F4+	3	43	2		2	2
12	y	2011-05-21	EZA_AB2	29	F4+	3	29	0		0	0
13	y	2011-05-21	EZA_AB2	29	F4+	3	50	1		1	1
14	y	2011-05-21	EZA_AB2	29	F4+	3	43	0		1	0
15	y	2011-05-21	EZA_AB2	29	F4+	3	14	0		0	0
16	y	2011-05-21	EZA_AB2	29	F4+	3	14	0		0	0
17	y	2011-05-21	EZA_AB2	29	F4+	3	29	0		0	0
18	y	2011-05-21	EZA_AB2	29	F4+	3	34	0		0	0
19	y	2011-05-21	EZA_AB2	29	F4+	3	53	2		2	2
20	y	2011-05-21	EZA_AB2	29	F4+	3	39	0		0	0
21	y	2011-05-21	EZA_AB2	29	F4+	3	19	0		0	0
22	y	2011-05-21	EZA_AB2	29	F4+	3	39	1		1	1
23	y	2011-05-21	EZA_AB2	29	F4+	3	21	0		0	0
24	y	2011-05-21	EZA_AB2	29	F4+	3	42	0		0	0
25	y	2011-05-21	EZA_AB2	29	F4+	3	27	1		1	1
26	y	2011-05-21	EZA_AB2	29	F4+	3	34	0		0	0
27	y	2011-05-21	EZA_AB2	29	F4+	3	26	2		2	2
28	y	2011-05-21	EZA_AB2	29	F4+	3	32	0		1	0
29	y	2011-05-21	EZA_AB2	29	F4+	3	39	1		1	1
30	y	2011-05-21	EZA_AB2	29	F4+	3	37	1		1	1
31	y	2011-05-21	EZA_AB2	29	F4+	3	26	0		0	0
32	y	2011-05-21	EZA_AB2	29	F4+	3	40	0		0	0
33	y	2011-05-21	EZA_AB2	29	F4+	3	41	0		0	0
34	y	2011-05-21	EZA_AB2	29	F4+	3	37	0		0	0
35	y	2011-05-21	EZA_AB2	29	F4+	3	35	1		1	1
36	y	2011-05-21	EZA_AB2	29	F4+	3	23	1		1	1
37	y	2011-05-21	EZA_AB2	29	F4+	3	28	3		3	3
38	y	2011-05-21	EZA_AB2	29	F4+	3	25	6		6	6
39	y	2011-05-21	EZA_AB2	29	F4+	3	47	2		2	2
40	y	2011-05-21	EZA_AB2	29	F4+	3	20	0		0	0
41	y	2011-05-21	EZA_AB2	29	F4+	3	26	2		2	2
42	y	2011-05-21	EZA_AB2	29	F4+	3	17	1		1	1
43	y	2011-05-21	EZA_AB2	29	F4+	3	45	0		0	0
44	y	2011-05-21	EZA_AB2	29	F4+	3	38	0		0	0
45	y	2011-05-21	EZA_AB2	29	F4+	3	35	0		0	0
46	y	2011-05-21	EZA_AB2	29	F4+	3	3	1		1	1
47	y	2011-05-21	EZA_AB2	29	F4+	3	12	0		0	0
1	y	2011-05-21	EZA_AB2	29	F4+	4	31	1		1	1
2	y	2011-05-21	EZA_AB2	29	F4+	4	45	0		0	0
3	y	2011-05-21	EZA_AB2	29	F4+	4	34	0		0	0
4	y	2011-05-21	EZA_AB2	29	F4+	4	51	2		2	2
5	y	2011-05-21	EZA_AB2	29	F4+	4	23	0		0	0
6	y	2011-05-21	EZA_AB2	29	F4+	4	45	2		2	2
7	y	2011-05-21	EZA_AB2	29	F4+	4	61	0		1	0
8	y	2011-05-21	EZA_AB2	29	F4+	4	39	2		2	2
9	y	2011-05-21	EZA_AB2	29	F4+	4	33	0		0	0
10	y	2011-05-21	EZA_AB2	29	F4+	4	64	0		0	0
11	y	2011-05-21	EZA_AB2	29	F4+	4	32	0		0	0
12	y	2011-05-21	EZA_AB2	29	F4+	4	54	3		3	3
13	y	2011-05-21	EZA_AB2	29	F4+	4	59	1		1	1
14	y	2011-05-21	EZA_AB2	29	F4+	4	40	0		0	0
15	y	2011-05-21	EZA_AB2	29	F4+	4	13	0		0	0
16	y	2011-05-21	EZA_AB2	29	F4+	4	18	0		0	0
17	y	2011-05-21	EZA_AB2	29	F4+	4	32	0		0	0
18	y	2011-05-21	EZA_AB2	29	F4+	4	56	0		0	0
19	y	2011-05-21	EZA_AB2	29	F4+	4	33	2		2	2
20	y	2011-05-21	EZA_AB2	29	F4+	4	47	0		0	0
21	y	2011-05-21	EZA_AB2	29	F4+	4	37	0		0	0
22	y	2011-05-21	EZA_AB2	29	F4+	4	4	0		0	0
23	y	2011-05-21	EZA_AB2	29	F4+	4	28	0		0	0
24	y	2011-05-21	EZA_AB2	29	F4+	4	29	0		0	0
25	y	2011-05-21	EZA_AB2	29	F4+	4	33	0		0	0
26	y	2011-05-21	EZA_AB2	29	F4+	4	28	0		0	0
27	y	2011-05-21	EZA_AB2	29	F4+	4	26	0		0	0
28	y	2011-05-21	EZA_AB2	29	F4+	4	48	0		0	0
29	y	2011-05-21	EZA_AB2	29	F4+	4	34	0		0	0
30	y	2011-05-21	EZA_AB2	29	F4+	4	34	1		1	1
31	y	2011-05-21	EZA_AB2	29	F4+	4	26	0		0	0
32	y	2011-05-21	EZA_AB2	29	F4+	4	32	5		5	5
33	y	2011-05-21	EZA_AB2	29	F4+	4	30	1		1	1
34	y	2011-05-21	EZA_AB2	29	F4+	4	42	0		0	0
35	y	2011-05-21	EZA_AB2	29	F4+	4	35	0		0	0
36	y	2011-05-21	EZA_AB2	29	F4+	4	35	0		0	0
37	y	2011-05-21	EZA_AB2	29	F4+	4	51	3		3	3
38	y	2011-05-21	EZA_AB2	29	F4+	4	48	0		0	0
39	y	2011-05-21	EZA_AB2	29	F4+	4	38	1		1	1
40	y	2011-05-21	EZA_AB2	29	F4+	4	18	0		0	0
41	y	2011-05-21	EZA_AB2	29	F4+	4	31	0		0	0
42	y	2011-05-21	EZA_AB2	29	F4+	4	38	1		1	1
43	y	2011-05-21	EZA_AB2	29	F4+	4	43	0		0	0
44	y	2011-05-21	EZA_AB2	29	F4+	4	26	1		1	1
45	y	2011-05-21	EZA_AB2	29	F4+	4	39	0		0	0
46	y	2011-05-21	EZA_AB2	29	F4+	4	25	0		0	0
47	y	2011-05-21	EZA_AB2	29	F4+	4	13	0		0	0
48	y	2011-05-21	EZA_AB2	29	F4+	4	40	1		1	1
49	y	2011-05-21	EZA_AB2	29	F4+	4	24	0		0	0
50	y	2011-05-21	EZA_AB2	29	F4+	4	28	1		1	1
