# Supplementary material for: Experience Modulates the Reproductive Response to Heat Stress in C. elegans via Multiple Physiological Processes
Source: PLoS One. 2015 Dec 29;10(12):e0145925. doi: 10.1371/journal.pone.0145925 (PMC4699941; doi:10.1371/journal.pone.0145925)
Supplement: S4 Table — (XLSX) [file pone.0145925.s016.xlsx]

## Sheet: Wild Isolate Recovery
S4 Table. Raw data for recovery in wild isolate strains (presented in S4 Figure).
Strain	Heat Stress							# of trials	# of worms	# recovering live offspring	fraction recovering live offspring
N2	28C
	44/50							1	50	44	0.88
	29C
	12/50	6/50	7/50	8/50				4	200	33	0.165
	30C
	5/50	6/50						2	100	11	0.11
	31C
	28/50	22/50	32/49	23/49	27/49	29/50		6	297	161	0.542088
	31.5C
	16/50							1	50	16	0.32
	32C
	14/50	8/50	0/50					3	150	22	0.146667
	33C
	0/44							1	44	0	0
CB4856	28C
	30/50							1	50	30	0.6
	29C
	23/50	21/50	14/48					3	148	58	0.391892
	30C
	21/50	14/50						2	100	35	0.35
	31C
	34/50	35/50	28/50	19/50				4	200	116	0.58
	32C
	29/50	23/50	28/50	0/46				4	196	80	0.408163
	33C
	0/50							1	50	0	0
JU258	29C
	9/50	11/50						2	100	20	0.2
	30C
	11/50							1	50	11	0.22
	31C
	2/50	12/50	5/50					3	150	19	0.126667
	32C
	0/48							1	48	0	0
	33C
	0/47							1	47	0	0
JU440	29C
	21/50	30/50						2	100	51	0.51
	30C
	11/50							1	50	11	0.22
	31C
	34/50	18/50						2	100	52	0.52
	32C
	17/50							1	50	17	0.34
	33C
	0/50							1	50	0	0
MY1	29C
	8/50	32/50	28/49					3	149	68	0.456376
	30C
	8/50							1	50	8	0.16
	31C
	33/50	29/50	35/50					3	150	97	0.646667
	31.5C
	24/49							1	49	24	0.489796
	32C
	30/50							1	50	30	0.6
	33C
	0/48							1	48	0	0
MY2	29C
	16/50	26/50	23/49					3	149	65	0.436242
	30C
	3/50							1	50	3	0.06
	31C
	7/50	18/50						2	100	25	0.25
	31.5C
	22/49							1	49	22	0.44898
	32C
	14/50							1	50	14	0.28
	33C
	0/50							1	50	0	0
